# Supplementary material for: Targeting histone deacetylation, cell cycle regulators and heat shock proteins as novel therapeutic strategies for penile cancers
Source: NPJ Precis Oncol. 2026 Mar 31;10:140. doi: 10.1038/s41698-026-01391-4 (PMC13043893; doi:10.1038/s41698-026-01391-4)
Supplement: Supplementary file 2 — Supplementary data [file 41698_2026_1391_MOESM2_ESM.xlsx]

## Sheet: A) Proteome
	1. Mass spectrometry										2. Mass spectrometry
Cell line	PeCa53		PeCa60		PeCa65		PeCa70		Commonly		PeCa60		PeCa60Xen		PeCa60Xenmet		Commonly
Count of all proteins over 50.000.000	263	Intensity	148	Intensity	150	Intensity	246	Intensity	106		102	Intensity	116	Intensity	123	Intensity	73
Protein	ENO1	535950000	ENO1	186565000	ENO1	381830000	ENO1	277165000	ENO1		DDX39A	71490000	DDX39A	58156300	DDX39A	59519200	DDX39A
	GAPDH	413811000	KRT6B	76114100	KRT6B	101538000	GAPDH	685373000	GAPDH		HNRNPDL	59491400	PTGES	88728500	PTGES	106205000	SYNCRIP
	PLEC	812350000	GAPDH	191188000	GAPDH	783211000	PLEC	2232840000	PLEC		SYNCRIP	82077500	ACTN4	71120400	ACTN4	56362300	H2BC10;H2BC12;H2BC12L;H2BC13;H2BC14;H2BC15;H2BC18;H2BC5;H2BC9
	ACTB	6503720000	PLEC	1080050000	PLEC	1134370000	ACTB	5284620000	ACTB		H2BC10;H2BC12;H2BC12L;H2BC13;H2BC14;H2BC15;H2BC18;H2BC5;H2BC9	2247930000	SYNCRIP	56643000	SYNCRIP	59015200	GLUD1
	PKM	528028000	ACTB	4011000000	ACTB	2058820000	PKM	353322000	PKM		GLUD1	112201000	H2BC10;H2BC12;H2BC12L;H2BC13;H2BC14;H2BC15;H2BC18;H2BC5;H2BC9	2865320000	H2BC10;H2BC12;H2BC12L;H2BC13;H2BC14;H2BC15;H2BC18;H2BC5;H2BC9	2771390000	GOT2
	HSPA5	3972330000	PKM	135354000	PKM	1559170000	HSPA5	2780960000	HSPA5		GOT2	77357400	FLNB	67797700	FLNB	72459500	LMNA
	HSPA8	505551000	HSPA5	1041470000	HSPA5	477237000	HSPA8	365845000	HSPA8		LMNA	743247000	LDHA	116663000	IDH1	53824100	GAPDH
	KRT15	73113500	HSPA8	251232000	HSPA8	349997000	KRT15	467926000	KRT15		GAPDH	145929000	GLUD1	117110000	LDHA	126515000	HSPB1
	PPIA	222540000	KRT15	78446700	KRT15	182123000	PPIA	94149200	PPIA		HSPB1	85859700	GOT2	86064900	GLUD1	116692000	ATP1A1
	HSPD1	720913000	PPIA	73568700	PPIA	176779000	HSPD1	1809370000	HSPD1		ATP1A1	115178000	PGK1	88753100	GOT2	80741700	SLC25A5
	LDHA	171307000	HSPD1	833585000	HSPD1	274075000	LDHA	125819000	LDHA		SLC25A5	393961000	LMNA	554901000	PGK1	124251000	ATP5F1B
	HSP90B1	1866830000	LDHA	53626300	LDHA	249324000	HSP90B1	1606910000	HSP90B1		KRT18	139028000	ALDOA	61849000	LMNA	389754000	NPM1
	ALDOA	164860000	HSP90B1	604566000	HSP90B1	186977000	ALDOA	147882000	ALDOA		ATP5F1B	151467000	ANXA1	58427100	ALDOA	102023000	P4HB
	AHNAK	389879000	ALDOA	75185000	ALDOA	253004000	AHNAK	453060000	AHNAK		NPM1	305799000	GAPDH	756052000	ANXA1	87355300	ANXA2
	FASN	157396000	AHNAK	176298000	AHNAK	816570000	FASN	121618000	FASN		P4HB	57770700	HSPB1	113532000	GAPDH	689974000	TUBB
	ATP5F1B	579252000	FASN	68916300	FASN	86472600	ATP5F1B	693464000	ATP5F1B		ANXA2	159292000	ATP1A1	84412700	HSPB1	203706000	HSP90AA1
	LDHB	150918000	ATP5F1B	249028000	ATP5F1B	231165000	LDHB	147438000	LDHB		TUBB	62513300	SLC25A5	443950000	ATP1A1	82565000	HNRNPC
	SFN	133501000	LDHB	64100100	LDHB	229562000	SFN	80523500	SFN		HSP90AA1	53530100	ITGB1	65996600	SLC25A5	459518000	SLC3A2
	ACTC1	491328000	SFN	140849000	SFN	307176000	ACTC1	353896000	ACTC1		HNRNPC	125416000	ATP5F1B	72982000	ITGB1	63046700	HSP90AB1
	HSPA1B	219435000	ACTC1	301797000	ACTC1	97306200	HSPA1B	125360000	HSPA1B		SLC3A2	122335000	ENO1	98937900	ATP5F1B	75961000	GSTP1
	HSP90AB1	358253000	HSPA1B	165050000	HSPA1B	69619200	HSP90AB1	250445000	HSP90AB1		HSP90AB1	102722000	NPM1	413053000	ENO1	104720000	HNRNPA1
	ANXA2	613542000	HSP90AB1	133541000	HSP90AB1	149209000	ANXA2	797010000	ANXA2		GSTP1	63330400	EPHX1	56224400	NPM1	368231000	HSPA1A;HSPA1B
	YWHAE	63669200	ANXA2	368783000	ANXA2	1503160000	YWHAE	64400200	YWHAE		LGALS1	89160700	P4HB	83925600	EPHX1	57145700	HSPD1
	FLNB	223098000	YWHAE	64734500	FABP5	291370000	FLNB	198314000	FLNB		HNRNPA1	195000000	CTSD	93374400	LDHB	56797300	HSPA5
	ACTN1	259363000	FLNB	136857000	YWHAE	95471800	ACTN1	225994000	ACTN1		HSPA1A;HSPA1B	69270400	ANXA2	550478000	P4HB	77724600	HSPA8
	HSP90AA1	524060000	ACTN1	166012000	FLNB	183241000	KRT10	63226300	HSP90AA1		HSPD1	412474000	TUBB	92856200	CTSD	94298000	HSP90B1
	ACTN4	107967000	KRT10	130953000	ACTN1	141850000	HSP90AA1	282076000	ACTN4		HSPA5	2172010000	HSP90AA1	60463700	ANXA2	514755000	HNRNPL
	VIM	1989830000	HSP90AA1	204373000	KRT10	974675000	ACTN4	142369000	YWHAZ		HSPA8	93942500	HNRNPC	90225700	TUBB	121102000	DDX5
	YWHAZ	236261000	ACTN4	92410100	HSP90AA1	201122000	PGK1	68558700	MDH2		LAMP1	56601500	SLC3A2	91490900	HSP90AA1	82947400	LGALS3
	TUBB	73135900	VIM	136718000	ACTN4	135938000	VIM	458767000	CLTC		HSP90B1	629384000	HSP90AB1	140374000	HNRNPC	63099500	NCL
	MDH2	431708000	YWHAZ	218234000	PGK1	86495700	YWHAZ	196146000	TUBB4B		HNRNPL	82844900	RPSA	56214200	SLC3A2	70088200	VDAC1
	CLTC	199366000	MDH2	360175000	YWHAZ	423911000	MDH2	659134000	FLNA		CD44	57902900	GSTP1	116430000	HSP90AB1	218364000	HNRNPA2B1
	TUBB4B	364276000	CLTC	73676900	MDH2	393462000	CLTC	197010000	TUBA1A		DDX5	76636100	LGALS1	71751600	RPSA	75771300	PPIB
	FLNA	119769000	TUBB4B	101522000	CLTC	171354000	TUBB4B	160572000	P4HB		LGALS3	77131500	HNRNPA1	131750000	GSTP1	151030000	ATP5F1A
	TUBA1A	592647000	FLNA	285834000	TUBB4B	261178000	FLNA	163523000	TKT		NCL	113121000	TACSTD2	95541100	HNRNPA1	109997000	PTBP1
	P4HB	400021000	TUBA1A	148953000	FLNA	89036900	TUBA1A	229323000	CTSD		VDAC1	91187300	HSPA1A;HSPA1B	103350000	TACSTD2	78050400	CANX
	TKT	95905000	P4HB	109405000	TUBA1A	350705000	P4HB	591933000	H2BC18		HNRNPA2B1	173667000	HSPD1	434163000	HSPA1A;HSPA1B	140868000	PDIA3
	PFN1	89932600	TKT	59399300	P4HB	153600000	TKT	63237300	MYH9		SFPQ	50702500	HSPA5	804181000	HSPD1	282747000	HNRNPH1
	CTSD	121974000	CTSD	56610300	TKT	116661000	PFN1	84459000	GANAB		PPIB	97468900	HSPA8	100257000	HSPA5	473912000	PHB1
	TPI1	74289500	H2BC18	840210000	PFN1	64969000	CTSD	322522000	PRKDC		ATP5F1A	267697000	SLC2A1	63403600	HSPA8	120293000	HSPA9
	H2BC18	1798720000	MYH9	120890000	CTSD	137646000	TPI1	72600700	PDIA3		PTBP1	120086000	PCNA	55317300	PCNA	74267400	DDOST
	MYH9	226355000	GANAB	115239000	TPI1	89473000	H2BC18	1445310000	LMNA		CALR	107182000	XRCC5	53353700	XRCC5	61928800	MDH2
	GANAB	613488000	PRKDC	173467000	H2BC18	396854000	MYH9	211622000	HSPA9		CANX	65467400	PKM	159242000	COX4I1	65700600	VDAC2
	PRKDC	291079000	PDIA3	246901000	MYH9	268818000	GANAB	307584000	ANXA1		S100A2	63248900	HSP90B1	412050000	EEF2	55604900	LGALS7B
	PDIA3	1200930000	LMNA	1073730000	GANAB	69412700	PRKDC	217174000	DSP		PDIA3	145709000	HNRNPL	67731600	PKM	163824000	TUFM
	LMNA	1004820000	HSPA9	149139000	PRKDC	75826500	PDIA3	952114000	YWHAQ		HNRNPH3	62408400	NME1	51163600	HSP90B1	331631000	RAB7A
	HSPA9	310334000	ANXA1	103888000	PDIA3	241065000	LMNA	1321390000	GOT2		HNRNPH1	95326600	DDX5	59563600	HNRNPL	60580300	BCAP31
	GSTP1	105686000	DSP	419692000	LMNA	436025000	HSPA9	391799000	H4C1;H4C11;H4C12;H4C13;H4C14;H4C15;H4C16;H4C2;H4C3;H4C4;H4C5;H4C6;H4C8;H4C9		SFN	97205700	LGALS3	58870400	AKR1B1	56095500	ACTB;ACTG1
	ANXA1	132945000	YWHAQ	156940000	HSPA9	108748000	GSTP1	108218000	VCP		SHMT2	110766000	NCL	83341500	NME1	76639700	EIF4A1
	DSP	209645000	GOT2	106314000	GSTP1	255163000	ANXA1	117119000	ATP5F1A		PHB1	64248100	LMNB1	55356600	CD44	51529600	RAP1B
	YWHAQ	60128200	H4C1;H4C11;H4C12;H4C13;H4C14;H4C15;H4C16;H4C2;H4C3;H4C4;H4C5;H4C6;H4C8;H4C9	442965000	ANXA1	252817000	DSP	206102000	CALR		BSG	71383300	VDAC1	74238800	DDX5	51656300	HSPE1
	GOT2	170542000	VCP	51548600	DSP	745408000	YWHAQ	70436200	FSCN1		HSPA9	75811400	HNRNPA2B1	185680000	LGALS3	69240800	HNRNPK
	H4C1;H4C11;H4C12;H4C13;H4C14;H4C15;H4C16;H4C2;H4C3;H4C4;H4C5;H4C6;H4C8;H4C9	933304000	ATP5F1A	302781000	YWHAQ	112398000	GOT2	228033000	PDIA4		DDOST	77128000	PPIB	103578000	PGAM1	51118700	YWHAG
	VCP	148492000	EGFR	107159000	GOT2	94191800	H4C1;H4C11;H4C12;H4C13;H4C14;H4C15;H4C16;H4C2;H4C3;H4C4;H4C5;H4C6;H4C8;H4C9	815808000	EEF1A1		MDH2	177303000	CFL1	58695100	NCL	87691800	H4C16
	ATP5F1A	778155000	CALR	108386000	H4C1;H4C11;H4C12;H4C13;H4C14;H4C15;H4C16;H4C2;H4C3;H4C4;H4C5;H4C6;H4C8;H4C9	280411000	VCP	119720000	KRT18		HADHA	61088400	ATP5F1A	118534000	LMNB1	51557400	RAN
	EGFR	247454000	FSCN1	57018100	VCP	88382100	ATP5F1A	853529000	SPTAN1		VDAC2	143838000	PTBP1	79741000	VDAC1	71276600	RPS27A
	CALR	611425000	PDIA4	79695400	ATP5F1A	271716000	EGFR	116191000	EEF2		LGALS7B	428263000	EEF1G	60391900	HNRNPA2B1	152379000	YWHAZ
	FSCN1	197825000	EEF1A1	368196000	CALR	55919100	CALR	428708000	HNRNPA2B1		TUFM	70651700	CALR	57586400	PPIB	69420600	EEF1A1;EEF1A1P5
	PDIA4	667640000	KRT18	141889000	FSCN1	56536400	FSCN1	52946100	ITGB4		SERPINH1	51092200	CANX	69665400	RPS3	54233800	SRSF3
	EEF1A1	1116370000	SPTAN1	78516200	PDIA4	127826000	PDIA4	453490000	HNRNPA1		RAB7A	155078000	TKT	162895000	AHCY	53762900	CYCS
	KRT18	168240000	EEF2	600515000	EEF1A1	536679000	EEF1A1	511446000	SHMT2		BCAP31	63739500	EEF1D	64536800	CFL1	67740800	HNRNPU
	SPTAN1	83858100	HNRNPA2B1	507362000	KRT18	109725000	KRT18	788370000	VDAC1		HNRNPM	57080400	PDIA3	153627000	EEF1B2	52042900	EEF1A2
	KPNB1	94791400	ITGB4	87173000	SPTAN1	78186900	SPTAN1	136619000	PPIB		HADHB	55276200	HNRNPH3	50623700	ATP5F1A	114673000	PRDX1
	EEF2	432244000	HNRNPA1	354222000	PGAM1	56166000	KPNB1	77231000	SLC3A2		ACTB;ACTG1	3290280000	HNRNPH1	67615700	S100P	53132200	CKAP4
	HNRNPA2B1	822049000	SHMT2	153127000	EEF2	499229000	EEF2	227721000	HSPB1		EIF4A1	53249900	S100A11	51547800	PTBP1	85228900	HNRNPD
	DYNC1H1	108140000	VDAC1	141280000	HNRNPA2B1	137744000	HNRNPA2B1	633787000	HNRNPK		RAP1B	273886000	SHMT2	59766200	EEF1G	92356000	GANAB
	ITGB4	94795800	GLUD1	77800300	ITGB4	68463200	ITGB4	115193000	HADHA		HSPE1	172389000	PHB1	65194800	CANX	66563200	PLEC
	HNRNPA1	457193000	PLS3	51599600	HNRNPA1	86604100	HNRNPA1	459391000	ATP1A1		HNRNPK	152375000	MYH9	56316200	S100A2	54611800	NONO
	ANXA5	50593200	PPIB	100845000	SERPINB5	270774000	ANXA5	54638000	PRDX1		YWHAG	105844000	TAGLN2	55520100	TKT	222078000	RAB11B
	SERPINB5	72086200	DHX9	104978000	SHMT2	50368500	SERPINB5	61308100	NPM1		SNRPD1	52121500	HSPA9	65847500	EEF1D	106577000	H2AC19;H2AC20
	SHMT2	239983000	LRPPRC	132860000	VDAC1	146494000	SHMT2	397046000	HNRNPU		H4C16	1057900000	DDOST	60481700	PDIA3	107188000	ACTBL2
	VDAC1	385148000	LGALS7;LGALS7B	608584000	ACO2	57497500	VDAC1	493898000	NME1-NME2		RAN	108468000	MDH2	246560000	HNRNPH1	53149200	H2BC26
	ACO2	52332900	HYOU1	52828500	PLS3	77868500	CSE1L	58545600	LGALS1		GNB1	107551000	VDAC2	131286000	SFN	59765900	TUBA1C
	GLUD1	79429800	SLC3A2	164960000	PPIB	146949000	ACO2	108717000	PHB2		RPS27A	314300000	LGALS7B	70273000	S100A11	85499700
	PPIB	625682000	HSPB1	158330000	LGALS7;LGALS7B	232199000	GLUD1	233080000	HNRNPC		YWHAZ	77496600	TUFM	66912400	PHB1	61966200
	UBA1	62525500	HNRNPK	167209000	SLC3A2	68775400	PPIB	463430000	SLC25A5		EEF1A1;EEF1A1P5	404761000	CCT4	51556100	MYH9	62040000
	DHX9	225923000	HADHA	93617800	HSPB1	838142000	DHX9	166184000	CS		SRSF3	60743800	RAB7A	77897300	TAGLN2	70532100
	LRPPRC	191177000	ATP1A1	247461000	HNRNPK	67049300	LRPPRC	289173000	EEF1G		CYCS	124401000	BCAP31	60452400	HSPA9	70450600
	LGALS7;LGALS7B	112000000	PRDX1	120005000	HADHA	95591600	HYOU1	205443000	RAN		HNRNPU	106038000	HNRNPA3	56517900	DDOST	57731600
	HYOU1	389763000	NPM1	139167000	JUP	286947000	SLC3A2	220509000	HK1		FABP5	58851600	HNRNPF	58344100	MDH2	238453000
	SLC3A2	189439000	HNRNPU	182820000	ATP1A1	54433100	HSPB1	86434100	NCL		CAV1	67585800	TPI1	89393000	VDAC2	125808000
	HSPB1	80028500	SERPINH1	58705000	PRDX1	166407000	GOT1	55027600	MDH1		SSBP1	69674500	ACTB;ACTG1	2661190000	LGALS7B	102410000
	GOT1	61985700	NME1-NME2	53017700	NPM1	72787300	HNRNPK	199799000	CKAP4		EEF1A2	52566500	EIF4A1	55333400	TUFM	79688900
	HNRNPK	294394000	LGALS1	141194000	IQGAP1	73212900	HADHA	232424000	CCT5		PRDX1	68592100	RAP1B	164493000	CCT4	63770400
	HADHA	171755000	HNRNPM	148944000	HNRNPU	59424200	SPTBN1	101400000	HADHB		CKAP4	67032800	HSPE1	237441000	RAB7A	64260400
	SPTBN1	53235900	PHB2	99796800	MYOF	66694500	JUP	83334700	RAB7A		KHDRBS1	62508600	HNRNPK	163180000	BCAP31	69373100
	ATP1A1	277261000	XRCC5	55822000	PGM1	50839900	ATP1A1	196514000	LMAN2		ILF2	50147000	YWHAG	138766000	HNRNPF	64913500
	PRDX1	216368000	HNRNPC	209867000	NME1-NME2	104821000	PRDX1	146491000	PHB1		HNRNPD	81731800	YWHAE	51966700	TPI1	113228000
	NPM1	214052000	PDIA6	78208900	LGALS1	72717800	NPM1	252205000	VDAC2		TRIM29	70978400	H4C16	1485410000	ACTB;ACTG1	2033970000
	IQGAP1	65310500	SLC25A5	516682000	PHB2	67117200	SNRNP200	93054500	TUFM		GANAB	93354900	RAN	137719000	EIF4A1	70562900
	SNRNP200	93798200	CS	76166800	HNRNPC	68923400	HNRNPU	212249000	RPS27A		GPNMB	60367800	PPIA	74400000	RAP1B	97988100
	HNRNPU	312797000	EEF1G	59937600	SLC25A5	277549000	MYOF	116677000	CCT4		PDIA6	76534800	RPS27A	345786000	HSPE1	182075000
	SERPINH1	308511000	CCT8	51830100	CS	57515300	SERPINH1	157992000	SQOR		PLEC	108752000	YWHAZ	92052400	HNRNPK	154182000
	NME1-NME2	110313000	DDX39B	78452700	EEF1G	90686600	NME1-NME2	79453300	RPS3		NONO	214325000	EEF1A1;EEF1A1P5	553660000	YWHAG	156029000
	LGALS1	219187000	RAN	57226500	EIF4A1	69085700	LGALS1	220738000	H3C1;H3C10;H3C11;H3C12;H3C2;H3C3;H3C4;H3C6;H3C7;H3C8		RAB11B	69449500	SRSF3	65005300	YWHAE	54642600
	HNRNPM	267007000	PTBP1	101267000	RAN	53316400	HNRNPM	295961000	H2AC25		H2AC19;H2AC20	1696480000	CYCS	77708800	H4C16	1525110000
	PHB2	197077000	HK1	63654700	CFL1	74540100	PHB2	351098000	RAB1A		ACTBL2	1150780000	HNRNPU	72394600	RAN	162296000
	ANXA3	60002400	ATP2A2	61985400	KRT1	215405000	LGALS3BP	56327400	SMS		H2BC26	162346000	SET	50363400	PPIA	72517200
	THBS1	482510000	ILF3	#N/A	HK1	125567000	THBS1	123279000	PSMA1		HNRNPAB	50201600	CAV1	60416000	RPS27A	341971000
	XRCC5	110639000	NCL	173620000	NCL	98541600	XRCC5	101595000	EVPL		TUBA1C	91395100	AKR1C1	70505400	YWHAZ	131871000
	HNRNPC	361384000	MYO1B	57255700	EPPK1	68880500	HNRNPC	314307000	H2AZ2		ERP44	62304000	SSBP1	66810800	EEF1A1;EEF1A1P5	800569000
	NUMA1	85049000	MDH1	255802000	TAGLN2	57182500	NUMA1	63622000	RTCB		VAPA	51267000	EEF1A2	54697500	TUBB4B	53346500
	PDIA6	270219000	RPN1	97354900	MDH1	214234000	PDIA6	247315000	APP				PRDX1	122116000	SRSF3	62869400
	SLC25A5	392086000	TPR	52166700	A2ML1	50401000	SLC25A5	623656000	UBA2				CKAP4	60050300	CYCS	63463100
	CS	114508000	CKAP4	104100000	AHNAK2	87560000	CS	171316000	GBA1				AHNAK	57816600	HNRNPU	70348900
	RACK1	78673400	CCT5	119678000	CKAP4	68203600	EEF1G	81954400	SGTA				HNRNPD	61972200	SET	66559900
	EEF1G	158762000	HNRNPH1	111387000	CCT5	97969800	EIF4A1	69467600					GANAB	85331500	AKR1C1	50516700
	EIF4A1	130865000	HADHB	85447600	ACLY	69538000	CCT8	53110800					PDIA6	55519400	EEF1A2	75610200
	CCT8	65489600	RAB7A	93537200	HADHB	77965500	DLD	134203000					PLEC	80396400	PRDX1	166671000
	DLD	71863700	LMAN2	55791200	RAB7A	55728500	DDX39B	132723000					NONO	162915000	CKAP4	51942500
	DDX39B	136581000	PHB1	106737000	LMAN2	51974300	FH	65294300					SLC1A5	56169200	AHNAK	66418000
	RAN	164518000	CANX	81164200	PHB1	64985000	RAN	99199800					RAB11B	80877800	HNRNPD	66701400
	UGGT1	61606200	VDAC2	200997000	VDAC2	120908000	UGGT1	60371200					H2AC19;H2AC20	1460020000	GANAB	82228800
	CFL1	136720000	HNRNPA3	85587500	RPSA	60588300	CFL1	58300200					ACTBL2	820003000	PLEC	79714400
	CAPZB	51803000	HSPE1	110288000	TUFM	66324600	CAPZB	53000200					H2BC26	193322000	NONO	139440000
	XRCC6	93525200	HNRNPL	70966000	RPS27A	94767700	XRCC6	71947700					TUBA1C	138009000	RAB11B	77723600
	PTBP1	187904000	TUFM	75958000	CCT4	53501900	PTBP1	121834000							H2AC19;H2AC20	1676410000
	CTSC	92099000	LMNB1	57716000	SQOR	133735000	HK1	138639000							ACTBL2	702499000
	HK1	161584000	ITGA6	55949800	MSN	96842500	ATP2A2	114287000							H2BC26	175367000
	ATP2A2	155271000	RPS27A	68102800	RPS3	93490400	ILF3	117695000							ANP32B	59425300
	ILF3	157236000	CCT4	93985900	H3C1;H3C10;H3C11;H3C12;H3C2;H3C3;H3C4;H3C6;H3C7;H3C8	261512000	NCL	302906000							CCT7	50257100
	NCL	428343000	SQOR	80271800	PTK7	86995700	EPPK1	59570600							TUBA1C	185139000
	CCT2	55620400	SF3B1	55315000	PPL	96807800	MYO1B	88413900							ERP44	55752500
	MYO1B	55045900	OAT	54615400	H2AC25	50015800	MDH1	112503000
	MDH1	78296100	RPS3	59782300	RAB1A	63322800	RPN1	166469000
	RPN1	233478000	H3C1;H3C10;H3C11;H3C12;H3C2;H3C3;H3C4;H3C6;H3C7;H3C8	429175000	S100A11	62913300	AK2	90752500
	AK2	55263800	MATR3	86189700	PA2G4	54113100	TRAP1	60345700
	TCP1	66880700	SFPQ	102511000	RAB11B	105422000	TCP1	52051100
	TPR	122557000	HNRNPD	74576800	RPLP0	52031500	TPR	85001100
	ERO1A	55404100	H2AC25	67949100	SMS	311517000	EFTUD2	57755900
	EFTUD2	58101000	G6PD	52030200	TRIM29	125476000	CKAP4	180101000
	CKAP4	284268000	RAB1A	60287200	CKMT1A;CKMT1B	68758500	CCT5	101567000
	CCT5	127799000	RAP1B	86073100	PKP1	69047500	PRKCSH	74552300
	PRKCSH	112897000	ACTR3	51429800	TGM1	152813000	HNRNPH1	110991000
	ACLY	61342000	SMS	190969000	PFAS	58589600	HADHB	189970000
	HNRNPH1	219108000	TRIM29	50580900	PSMA1	766919000	RAB7A	110365000
	HADHB	143250000	LMNB2	64919600	EVPL	85972400	LMAN2	145968000
	RAB7A	137741000	PSMA1	460415000	RPL5	80904300	PHB1	345649000
	CCT3	58080500	EVPL	64158500	H2AZ2	237592000	CANX	195306000
	LMAN2	143808000	RTN4	72607800	IVL	67222100	VDAC2	563152000
	PHB1	190574000	NAT10	51790200	RPS3A	52989900	ECH1	66446200
	CANX	164514000	H2AZ2	427861000	RTCB	600418000	HNRNPA3	143758000
	VDAC2	285263000	SLC7A5	59071900	APP	215919000	HSPE1	252532000
	ECH1	66249700	RTCB	1169540000	UBA2	932508000	HNRNPL	88597800
	HNRNPA3	118775000	APP	314458000	GBA1	322482000	TUFM	327970000
	EPRS1	66574800	UBA2	680914000	CPT2	53726900	SND1	73207600
	HSPE1	102144000	GBA1	508950000	SGTA	56199500	TRIM28	73904400
	HNRNPL	128668000	SGTA	112991000	S100A8	86476300	ALDH2	141863000
	PRMT1	60962900			LEMD2	100170000	LMNB1	106558000
	RPSA	99737500			SPRR1B	55005800	HSD17B4	112272000
	TUFM	243587000					TFRC	81624600
	SND1	54013100					OGDH	67522700
	TRIM28	88205200					SF3B3	66278300
	ALDH2	66919800					PRDX5	85167700
	LMNB1	85036800					RPS27A	140754000
	HSD17B4	97132900					CCT4	123683000
	OGDH	54396500					SQOR	178022000
	SF3B3	70585700					ERP44	76287400
	CCT6A	59668900					SDHA	159685000
	PRDX5	76575800					SF3B1	57674400
	RPS27A	143138000					OAT	131514000
	CCT4	121037000					CTNNA1	53127400
	SQOR	82661000					PRDX4	80884500
	ERP44	67387700					IMMT	130266000
	SDHA	127020000					CTSB	93428400
	SF3B1	59232100					RPS3	68708400
	OAT	52258600					H3C1;H3C10;H3C11;H3C12;H3C2;H3C3;H3C4;H3C6;H3C7;H3C8	622847000
	PRDX4	115678000					RPN2	54218900
	IMMT	108572000					ILF2	78319700
	CTSB	90628200					MATR3	132944000
	RPS3	149832000					SFPQ	129688000
	H3C1;H3C10;H3C11;H3C12;H3C2;H3C3;H3C4;H3C6;H3C7;H3C8	761167000					PRDX3	143508000
	RPN2	68868700					HNRNPD	109462000
	ILF2	91025200					H2AC25	123207000
	MATR3	119452000					LIMA1	63587600
	CD44	58093400					ETFB	131750000
	SFPQ	181846000					G6PD	67455400
	PRDX3	52379100					HNRNPUL2	69750200
	HNRNPD	145805000					UQCRC1	105423000
	H2AC25	165421000					ECHS1	96128900
	DDX5	62722600					RAB1A	110214000
	PC	62642500					PRPF19	80744600
	LIMA1	90611000					DDX17	59622700
	ETFB	78927900					RAB14	81421500
	HNRNPUL2	93077600					STOML2	117377000
	UQCRC1	79261400					HSD17B10	57296400
	LAMC2	60728900					GNB1	50936400
	DHX15	54895900					OXCT1	88618700
	RAB1A	104430000					SYNCRIP	68274500
	PRPF19	97674300					APMAP	89585800
	DDX17	109671000					C1QBP	66799200
	BSG	70022000					ACADVL	110464000
	RAB14	62568900					RAB11B	104108000
	S100A2	51378300					RAP1B	57323600
	STOML2	72777000					ATAD3A	64245700
	GNB1	74484400					CYCS	109460000
	SYNCRIP	104920000					SMS	103240000
	APMAP	77009600					ETFA	68383800
	RUVBL2	79312300					ACSL3	57034800
	LONP1	54392400					TRIM29	94522600
	ACADVL	60490400					LAMB3	69311000
	RAB11B	57599800					LMNB2	65545900
	ATL3	74655300					CYB5R3	98254900
	RUVBL1	59737300					UQCRC2	79170600
	RAP1B	53956400					ALDH18A1	61258000
	RPLP0	94348600					NONO	53039900
	ACTR3	69518300					PSMA1	508319000
	ATAD3A	62563200					GNAI2	50339500
	SUPT16H	68196100					CYC1	79864000
	CYCS	156273000					EVPL	113635000
	SMS	50203900					RBMX	53233100
	LAMB3	87373400					DLAT	50490800
	PABPC1	64026600					DDOST	59746500
	LMNB2	97286400					ACAT1	60756100
	CYB5R3	52570500					THRAP3	50038100
	UQCRC2	62379900					SLC25A11	64484500
	MYDGF	53276700					LMAN1	50291200
	SOD2	62191600					DLST	79878300
	PSMA1	292069000					RTN4	98951400
	GNAI2	57006700					GRPEL1	57505600
	EVPL	54634400					CAVIN1	51558300
	PARP1	50381000					SSBP1	103793000
	RBMX	50551500					TXNDC5	52498400
	RCC1	59362100					SLC25A3	67334300
	SSRP1	53094800					MAOA	58023100
	DDOST	77868100					VDAC3	66096300
	TMEM43	71471200					ATP5PO	85905900
	ATP1B3	59743500					RBM14	62689500
	THRAP3	51416200					NAT10	69436200
	ERP29	50364600					CAV1	117240000
	SLC25A24	52225200					ATP5PB	52647300
	ANPEP	81543800					NNT	51371000
	LMAN1	74607900					H2AZ2	754714000
	DLST	95749800					SLC7A5	66380800
	RTN4	113575000					SNRPA	54685100
	FBL	51134100					RTCB	254538000
	SSBP1	83550800					APP	102947000
	TXNDC5	114243000					UBA2	455111000
	SLC25A3	68784200					GBA1	142701000
	EIF2S3	56796900					AK4	64052000
	ELAVL1	53986800					YKT6	87485000
	ATP5PO	79860600					SRC	63939300
	RBM14	74594900					SGTA	196370000
	NAT10	57196900					H2BC20P	87290400
	CAV1	71702900					GBP1	53356700
	RPL12	85649300					RABGAP1	74458400
	MCM2	69563300
	ATP5F1C	62388700
	H2AZ2	1028910000
	SLC7A5	62992600
	BZW1	51970500
	PSIP1	101867000
	SNRPA	66818500
	SRSF1	54955000
	RTCB	302194000
	APP	114757000
	UBA2	141633000
	GBA1	206289000
	MANF	58380900
	DHCR7	51709100
	SGTA	259697000
	RPS25	62142700
	H2BC20P	96463900

## Sheet: B) Secretome
	1. Mass spectrometry										2. Mass spectrometry		Gene
Cell line	PeCa53		PeCa60		PeCa65		PeCa70				PeCa60		PeCa60Xen		PeCa60Xenmet		Commonly
Count of all proteins over 50.000.000	296	Intensity	208	Intensity	211	Intensity	236	Intensity			89	Intensity	84	Intensity	87	Intensity	50
Protein	ENO1	6696650000	ENO1	17780400000	ENO1	3024840000	ENO1	15207900000			CLIC1	107583000	CLIC1	136103000	CLIC1	121249000	CLIC1
	GAPDH	3465620000	GAPDH	4831050000	GAPDH	16375900000	GAPDH	9359760000			WDR1	131286000	AKR1B10	95958900	B4GALT5	53409100	WDR1
	PLEC	525535000	ACTB	610122000	PLEC	114145000	ACTB	2722190000			IDH1	115542000	WDR1	97206800	AKR1B10	61916300	IDH1
	ACTB	1312860000	PKM	391581000	ACTB	569162000	PKM	3429910000			CLPX	54218000	LYPLA1	60721200	WDR1	88676100	LDHA
	PKM	3396510000	HSPA5	456049000	PKM	5009910000	HSPA5	799694000			LDHA	693176000	ATP6AP2	57270400	LYPLA1	51740500	PGK1
	HSPA5	421578000	HSPA8	788830000	HSPA5	1149920000	HSPA8	1802260000			GOT2	79873200	IDH1	100435000	ATP6AP2	102704000	TIMP1
	HSPA8	2225220000	PPIA	2496860000	HSPA8	2040790000	KRT15	93500200			PGK1	561431000	GLRX3	52492400	IDH1	109067000	TF
	KRT15	107966000	HSPD1	212439000	PPIA	3926540000	PPIA	3426520000			TIMP1	466029000	LDHA	782162000	GLRX3	50664900	ALDOA
	PPIA	2903040000	LDHA	4682740000	HSPD1	100569000	HSPD1	962565000			TF	131662000	GOT2	56850600	LDHA	685480000	CSTB
	HSPD1	854679000	ALDOA	1722440000	LDHA	2615180000	LDHA	4503580000			ALDOA	190569000	PGK1	549848000	PGK1	447231000	GAPDH
	LDHA	2729660000	FASN	205294000	HSP90B1	73719500	HSP90B1	94785900			CSTB	96259100	TIMP1	105700000	TIMP1	140755000	ENO1
	HSP90B1	113060000	LDHB	4795550000	ALDOA	3468960000	ALDOA	4504520000			ANXA1	130979000	CST3	53030600	CST3	90182400	LDHB
	ALDOA	2300930000	SFN	2882790000	FASN	226975000	FASN	685854000			GAPDH	1215270000	TF	172715000	TF	201548000	CTSD
	AHNAK	53318600	HSPA1B	367067000	LDHB	4490540000	LDHB	5365170000			BCHE	64463800	ALDOA	307526000	ALDOA	308546000	PFN1
	FASN	736662000	FABP5	1983570000	SFN	197983000	SFN	300335000			GSN	90208200	CSTB	80616000	CSTB	76190800	GSTP1
	LDHB	1294240000	YWHAE	1412050000	HSPA1B	227922000	ACTC1	152239000			ENO1	875367000	GAPDH	1836580000	GAPDH	1479940000	PCNA
	SFN	1167750000	HSP90AA1	57653500	FABP5	5697160000	HSPA1B	371350000			LDHB	407490000	ENO1	551893000	HSPB1	113438000	MIF
	ACTC1	97754200	PGK1	3510690000	YWHAE	62218500	FABP5	640387000			CTSD	63207200	GPI	78773400	ENO1	390526000	CD44
	HSPA1B	942751000	YWHAZ	5032030000	HSP90AA1	56267100	YWHAE	264512000			CTSL	59513700	HEXA	61301100	GPI	55274000	CBR1
	HSP90AB1	972608000	MDH2	71177600	PGK1	2297680000	PGK1	3165670000			PFN1	208679000	LDHB	245029000	HEXA	57752300	GOT1
	ANXA2	3868120000	TUBB4B	156339000	YWHAZ	366292000	YWHAZ	1178430000			CTSB	64333600	P4HB	72526000	LDHB	294741000	GM2A
	FABP5	461708000	TUBA1A	196776000	MDH2	763252000	MDH2	882957000			ANXA5	257502000	CTSD	164018000	P4HB	97564800	PGAM1
	YWHAE	458059000	P4HB	271490000	CLTC	113523000	CLTC	57118200			GSTP1	1121000000	PFN1	162131000	CTSD	307873000	AHCY
	FLNB	740662000	TKT	142904000	TUBB4B	293395000	TUBB4B	120819000			LGALS1	64279500	HSP90AB1	55882900	HEXB	58096900	CFL1
	ACTN1	1085430000	PFN1	2191380000	TUBA1A	224248000	TUBA1A	169065000			ANXA4	63025100	GSTP1	658227000	PFN1	135304000	YWHAQ
	HSP90AA1	3182180000	CTSD	188251000	P4HB	398505000	P4HB	772662000			LTA4H	66663600	LGALS1	53847300	GSTP1	500104000	YWHAB
	ACTN4	489859000	TPI1	2224300000	TKT	1330950000	TKT	557315000			TXN	70921700	TXN	58279900	LTA4H	64219600	SFN
	PGK1	468742000	GANAB	59873400	PFN1	1438910000	PFN1	2611980000			HSPA5	154732000	G6PD	53327400	HSPA1A;HSPA1B	82891900	MDH1
	VIM	694977000	YWHAB	518435000	CTSD	4154870000	CTSD	341591000			PCNA	151761000	PCNA	224943000	HSPA8	100956000	MAGEA4
	YWHAZ	2013620000	GPI	472941000	TPI1	990921000	TPI1	2774200000			ANXA3	121267000	CDH1	77929600	PCNA	232159000	GDI2
	MDH2	660589000	GSTP1	2182680000	GANAB	172725000	GANAB	186277000			RNH1	51201900	MIF	133291000	CDH1	67593000	PGD
	CLTC	292464000	ANXA1	2026140000	GPI	570900000	YWHAB	122880000			MIF	179099000	PKM	271896000	PLS3	64478600	EIF6
	TUBB4B	169898000	YWHAQ	156319000	GSTP1	720521000	GPI	1046230000			CD44	138005000	AKR1B1	298647000	MIF	56758000	TPI1
	FLNA	292493000	GOT2	176831000	ANXA1	103546000	HSPA9	57837400			CBR1	172722000	CD44	110759000	PKM	240543000	ACTB;ACTG1
	TUBA1A	239704000	YWHAG	409458000	GOT2	475696000	GSTP1	791439000			GOT1	61431800	CBR1	64956200	AKR1B1	213873000	B2M
	P4HB	62301600	TF	484272000	VCP	214930000	ANXA1	625698000			GM2A	100055000	GOT1	63899500	CD44	90063100	NPC2
	TKT	722903000	EGFR	151632000	HSPA4	431285000	YWHAQ	113913000			PGAM1	108885000	GM2A	135258000	CBR1	50863900	YWHAG
	PFN1	977955000	CALR	168992000	TF	695613000	GOT2	645310000			BGN	79619800	PGAM1	234712000	GOT1	63687500	YWHAE
	CTSD	174276000	FSCN1	92702200	EGFR	67419800	YWHAG	85188700			PCMT1	71731600	AHCY	179785000	GM2A	219489000	PPIA
	TPI1	924661000	YWHAH	67908000	CALR	600032000	VCP	244359000			AHCY	117019000	CFL1	231439000	PGAM1	182133000	RPS27A
	H2BC18	612412000	GDI2	488082000	FSCN1	376386000	HSPA4	219904000			CFL1	112980000	YWHAQ	71623200	AHCY	195590000	YWHAZ
	MYH9	84466900	PGAM1	468570000	GDI2	350141000	TF	1426620000			YWHAQ	55291700	TKT	71150200	CFL1	207955000	GSTO1
	YWHAB	349574000	KPNB1	110977000	PGAM1	148046000	EGFR	61786400			S100A2	605982000	PRDX5	57265700	EEF1G	77801600	FABP5
	PDIA3	89836200	DDB1	254519000	KPNB1	121951000	CALR	592358000			PEBP1	65598600	YWHAB	52072600	YWHAQ	62373300	AKR1C1
	LMNA	393166000	LTA4H	541114000	DDB1	148247000	FSCN1	254268000			SDC4	79503700	SFN	241093000	TKT	183879000	COTL1
	GPI	420023000	CAND1	316752000	LTA4H	238507000	GDI2	298199000			YWHAB	69051700	TAGLN2	55629200	PRDX5	53910500	ACTBL2
	HSPA9	134443000	ALDOC	142775000	CAND1	128578000	PGAM1	341929000			SFN	682939000	MDH1	66688600	PEBP1	55047200	GGH
	GSTP1	1481100000	PSAT1	496262000	ALDOC	111452000	KPNB1	162937000			S100A11	177316000	MAGEA4	84098900	YWHAB	70446000	PARK7
	ANXA1	1438700000	WDR1	617771000	PSAT1	473796000	DDB1	188953000			MDH1	109632000	GDI2	65151900	SFN	204228000	LGMN
	YWHAQ	199401000	ANXA5	921616000	WDR1	393782000	LTA4H	568479000			MAGEA4	133119000	PGD	171294000	TAGLN2	63065400	ERP44
	GOT2	304675000	ENO3	200170000	SERPINB5	192286000	CAND1	110298000			LGALS7B	692729000	CSE1L	53736400	LIPA	95009800
	H4C1;H4C11;H4C12;H4C13;H4C14;H4C15;H4C16;H4C2;H4C3;H4C4;H4C5;H4C6;H4C8;H4C9	647662000	CSE1L	70299100	SHMT2	121797000	ALDOC	346261000			GSS	67158200	EIF6	84027300	MDH1	58209000
	YWHAG	158926000	LGALS7;LGALS7B	4252150000	CSE1L	73010600	ITGB4	54442400			GDI2	55594300	TPI1	513901000	MDH2	50869500
	VCP	559794000	HSPB1	83571100	VCL	86513000	PSAT1	575252000			PGD	113791000	ACTB;ACTG1	184895000	MAGEA4	98436700
	HSPA4	256861000	GOT1	380867000	ACO2	187070000	WDR1	564626000			CTSC	51616100	UBE2D2;UBE2D3	53555500	LGALS7B	71243300
	TF	79199800	IDH1	354638000	PLS3	360732000	ANXA5	153666000			PLTP	58605600	B2M	486775000	GDI2	68634600
	FSCN1	1049730000	PGD	612704000	UBA1	90476600	SHMT2	193051000			EIF6	84786400	NPC2	223693000	PGD	143777000
	PDIA4	160205000	NPEPPS	165551000	LGALS7;LGALS7B	870111000	ENO3	129529000			TPI1	370268000	YWHAG	670914000	CSE1L	52538800
	EEF1A1	137689000	RNH1	149399000	HSPB1	714390000	CSE1L	120947000			ACTB;ACTG1	150990000	YWHAE	248657000	EIF6	76523200
	YWHAH	64554400	AHCY	469166000	GOT1	496769000	VCL	231011000			UBE2D2;UBE2D3	61766000	PPIA	289287000	TPI1	363768000
	SPTAN1	172394000	PGM1	143584000	IDH1	167141000	ACO2	111643000			B2M	233374000	RPS27A	296186000	ACTB;ACTG1	300002000
	GDI2	258942000	GDI1	159679000	PGD	389906000	PLS3	55598900			NPC2	126679000	YWHAZ	468238000	B2M	491591000
	PGAM1	211260000	LGALS1	369018000	NPEPPS	412375000	UBA1	104349000			NUTF2	60773800	GSTO1	64258600	NPC2	274356000
	KPNB1	164590000	ANXA3	751280000	XPO1	71045600	GOT1	730545000			YWHAG	760313000	LCN2	73714700	YWHAG	626695000
	EEF2	503764000	ANXA8	302855000	PRDX1	149761000	IDH1	362049000			YWHAE	456349000	FABP5	119352000	YWHAE	211044000
	DDB1	115906000	RNPEP	195843000	RNH1	142400000	PGD	674366000			PPIA	378929000	AKR1C1	164380000	PPIA	232321000
	LTA4H	140733000	PGM2	84452700	AHCY	209266000	NPEPPS	267100000			RPS27A	269707000	COTL1	117104000	RPS27A	264712000
	HNRNPA2B1	195752000	CBR1	434062000	PGM1	128990000	XPO1	81924200			YWHAZ	554305000	DAG1	61157700	YWHAZ	447027000
	CAND1	243273000	RACK1	57026300	GDI1	57781000	IPO5	57247700			GSTO1	73254700	KPNB1	55925000	GSTO1	56658200
	ALDOC	113988000	DDX39B	95467500	NME1-NME2	107470000	RNH1	175383000			EFNB1	50348200	RAB11B	54635800	LCN2	102126000
	PSAT1	337424000	MTAP	76664500	LGALS1	728930000	AHCY	237253000			FABP5	325779000	UPP1	65195700	FABP5	79313900
	WDR1	244034000	FH	459611000	LGALS3BP	723964000	PGM1	242057000			GLO1	66787500	TXNRD1	94320400	AKR1C1	63371500
	ANXA5	806793000	PRDX6	95838700	HSPH1	155469000	GDI1	64492900			AKR1C1	85676500	ACTBL2	56698300	COTL1	116120000
	SERPINB5	743564000	DPP3	157697000	RNPEP	143126000	NME1-NME2	141735000			DDR1	51424600	FAM3C	129812000	DAG1	68415800
	SHMT2	129261000	PEBP1	268763000	PGM2	310344000	LGALS1	805719000			COTL1	123791000	ANP32B	61345500	KPNB1	64138800
	CSE1L	257352000	RAN	53786000	CBR1	372936000	ANXA3	103616000			ACTBL2	53684600	GGH	188564000	UPP1	58532300
	VCL	227875000	CFL1	314845000	RACK1	103408000	LGALS3BP	377409000			ANXA8L1	83639800	PARK7	152274000	TXNRD1	58410500
	ACO2	57379700	PARK7	916115000	EEF1G	120174000	ANXA8	213083000			PCSK9	208845000	LGMN	68870900	ACTBL2	97548600
	GLUD1	103603000	BCAM	93041000	DLD	194955000	HSPH1	65937600			GGH	332693000	ERP44	66715400	PCSK9	120219000
	PLS3	114574000	CTSC	102111000	DDX39B	55930600	RNPEP	143993000			PARK7	313399000	SEMA4B	64707500	FAM3C	86476500
	UBA1	314538000	PCNA	482307000	MTAP	181521000	PGM2	137488000			LGMN	60251400	FAT2	72584800	ANP32B	60042100
	LGALS7;LGALS7B	165355000	PNP	138792000	FH	458579000	CBR1	496868000			TXNDC17	51390700	CTSZ	58734200	GGH	287569000
	GOT1	126304000	GM2A	194273000	DPP3	162906000	NDRG1	63322900			ERP44	163760000	ANXA10	52591000	PARK7	125827000
	IDH1	113406000	CNDP2	59842200	PEBP1	559036000	CS	138498000			SH3BGRL3	57753800	PSAT1	53788900	LGMN	110825000
	SPTBN1	92513800	GGH	280139000	RAN	68026000	DLD	228060000			DKK3	65855000			ERP44	77295200
	PGD	320447000	CST3	525403000	CFL1	68003200	MTAP	250668000			CTSZ	65869300			SEMA4B	63394700
	NPEPPS	98295000	MDH1	372566000	CAPZB	77624900	FH	475500000			CPA4	98743800			FAT2	89911900
	XPO1	100257000	TIMP1	365386000	PARK7	183921000	PRDX6	122538000			CLCA2	98142700
	IPO5	133956000	ARHGDIA	132519000	BCAM	210300000	DPP3	237741000			PSAT1	100143000
	PRDX1	1412830000	PLOD1	165294000	CTSC	433346000	PEBP1	494750000
	RNH1	111114000	GSN	430844000	PCNA	132895000	CFL1	325023000
	AHCY	393368000	CD109	68120900	TPP2	53654200	CAPZB	51301400
	PGM1	201340000	LAP3	65631500	GM2A	1658210000	PARK7	415305000
	NME1-NME2	1020330000	RAB7A	134360000	CNDP2	222087000	BCAM	93738600
	LGALS1	292643000	APEH	198206000	TAGLN2	586856000	CTSC	148131000
	CAPZA1	89254700	GART	102699000	GGH	270546000	PCNA	195557000
	ANXA3	848713000	UGP2	155215000	CST3	461993000	PNP	90852300
	ANXA8	118737000	PLTP	347103000	MDH1	201736000	CAPN2	151920000
	HSPH1	53782300	GDA	134671000	A2ML1	617024000	TPP2	72768800
	XRCC5	95062100	HNRNPF	60479100	ARF1	57424300	GM2A	219931000
	RNPEP	98763500	HSPE1	64336400	FAT2	509754000	CNDP2	83610900
	PGM2	58119900	FDPS	303678000	TIMP1	468054000	TAGLN2	58933500
	CBR1	247047000	ALCAM	74069300	ARHGDIA	133699000	GGH	168193000
	NDRG1	81859400	GSTO1	301827000	PLOD1	74273500	CST3	386450000
	CS	133851000	CYRIB	55328500	GSN	202613000	MDH1	438408000
	RACK1	54117400	PCSK9	362457000	CD109	74447800	AK2	67703500
	EEF1G	173860000	OTUB1	83350100	PRKCSH	137025000	ARF1	59040500
	EIF4A1	167456000	PEPD	193638000	APEH	125547000	TIMP1	550831000
	CCT8	265631000	GLO1	235649000	NAMPT	56335500	ARHGDIA	164978000
	DLD	110133000	PRDX5	64817100	LMAN2	159424000	PLOD1	92783900
	DDX39B	158042000	RPS27A	414777000	GCLC	73991300	GSN	264484000
	MTAP	117691000	TALDO1	419843000	UGP2	136411000	CD109	91334000
	FH	204353000	ERP44	78483600	ADH5	56463100	PRKCSH	231879000
	PRDX6	509345000	NASP	69596900	PLTP	133332000	LAP3	82901300
	DPP3	111736000	ANXA4	331831000	GDA	257848000	APEH	152313000
	PEBP1	315597000	GSS	274262000	TXNRD1	169100000	GART	67062000
	RAN	655892000	CLIC1	101574000	ERAP1	137727000	NAMPT	113447000
	CFL1	906700000	ACAT2	104283000	HNRNPF	54609900	ATIC	67099300
	CAPZB	153165000	HEXB	97468900	HSPE1	63194400	GCLC	89282200
	XRCC6	76086800	CPA4	314883000	LCN2	976871000	UGP2	108057000
	PARK7	308548000	PGLS	107621000	ALCAM	53775300	ADH5	126892000
	PTBP1	91503100	GNPDA1	122832000	SERPINB13	452078000	PLTP	164606000
	CTSC	54852500	GNS	107955000	GSTO1	64970200	ECH1	70775900
	PCNA	270554000	CA2	51022300	PEPD	137811000	TXNRD1	129356000
	PNP	128530000	CTSB	138339000	GLO1	62300100	HSPE1	92493700
	CAPN2	95251400	GLOD4	159718000	PRDX5	62309600	FDPS	66784600
	TPP2	90226500	RPS3	83081500	RPS27A	98495500	LCN2	159240000
	CCT2	140969000	RBBP4	223672000	TALDO1	82674200	ALDH2	63084600
	CNDP2	83579400	PTGR1	52956800	ERP44	92946200	ALCAM	87091700
	TAGLN2	571492000	PSMD5	82691700	SERPINB2	271094000	TFRC	155860000
	CST3	54365100	PTK7	55978700	HEXB	226000000	GSTO1	206746000
	MDH1	239303000	CD44	124308000	CPA4	197539000	CYRIB	59760800
	AK2	104565000	MIF	92837100	NAPRT	85775200	PCSK9	82929500
	ARF1	67202600	HEXA	139219000	PRDX2	75926000	OTUB1	72261100
	TIMP1	172434000	COTL1	150313000	GNS	100877000	PEPD	105878000
	TRAP1	53900800	ANP32B	106790000	ACO1	82391600	GLO1	227959000
	ARHGDIA	213463000	AKR1C1	227111000	CA2	267030000	PRDX5	153729000
	PYGB	82139900	BGN	265975000	CTSB	177164000	RPS27A	92917000
	PPP2R1A	107497000	TXN	125954000	GLOD4	85303400	TALDO1	95474800
	TCP1	233205000	TPM3	153510000	RPS3	60587800	ERP44	55595300
	CCT5	185025000	PCMT1	123488000	RBBP4	168206000	NASP	56349700
	ACLY	178236000	SERPINB6	61885200	CD44	361880000	GSS	63304500
	LAP3	50773000	S100A2	771207000	HEXA	396036000	CLIC1	126936000
	RAB7A	51009900	S100A11	542967000	COTL1	62261300	ACAT2	120916000
	APEH	85736500	AKR1B1	112778000	PITPNB	95690200	HEXB	85946600
	GART	77726600	AKR1A1	362685000	TYMP	84295400	CPA4	94470000
	NAMPT	185939000	NUDT5	95985800	ANP32B	53420000	NAPRT	114083000
	CCT7	179934000	PROCR	71080100	BGN	70351600	PGLS	76962300
	AP2B1	69150500	ADSS2	60199100	GATD3B	52923400	GNPDA1	57564300
	CCT3	216705000	SERPINB7	67629200	TXN	120367000	ACO1	98062100
	ATIC	59166100	UBE2N	74710700	GSR	69877700	CA2	222049000
	TLN1	69782800	HPRT1	72275300	AKR1B1	56600300	CTSB	113023000
	UGP2	74246700	MAT2A	64202900	NUDT5	73168600	GLOD4	166843000
	ADH5	125347000	PEDS1-UBE2V1	111834000	CDH1	147136000	RPS3	86392200
	ECH1	103327000	GGCT	76829900	SORD	61091700	RBBP4	235354000
	HSPE1	271605000	AK1	100951000	SERPINB7	487448000	PTGR1	52793300
	PRMT1	108908000	CAD	52720500	TPP1	106329000	CD44	171620000
	FDPS	344022000	HSPA13	64795600	SPINT1	158162000	MIF	99587800
	CAPN1	152654000	UBE2K	110768000	SPARC	266131000	PRDX3	129023000
	SND1	64173300	EIF6	55421500	PEDS1-UBE2V1	104114000	PPA1	80908900
	ALDH2	81921000	ME1	65589600	EFEMP1	58515200	HEXA	106090000
	EZR	84697200	MYDGF	73531500	GGCT	172368000	COTL1	205215000
	GSTO1	233501000	TPM4	69246800	AK1	79366200	PITPNB	83261800
	OTUB1	106204000	ABHD14A-ACY1	76150400	EML2	65151400	G6PD	116696000
	PEPD	123308000	MAGEA4	379494000	ACAD9	51698100	ANP32B	73368100
	CCT6A	208056000	EFNB1	153448000	DSC2	113318000	PREP	51544400
	GLO1	215371000	TXNDC17	152416000	EIF6	73564800	GATD3B	105723000
	PRDX5	290930000	LGMN	53165100	MYDGF	124167000	TXN	110968000
	TGFBI	255564000	PLXNB2	528033000	ADAM10	97783500	GSR	69868600
	RPS27A	262504000	GLRX3	54363500	EFNB1	110460000	ALDH9A1	56549300
	TALDO1	131199000	PPT1	52657100	LGMN	73962500	PCMT1	130370000
	CCT4	186491000	B2M	384523000	PLXNB2	94891500	S100A2	68693100
	NASP	63144600	ANP32A	96713800	UBE2L3	52968700	S100A11	81268600
	ANXA4	109269000	CLCA2	109783000	CTSL	58957000	AKR1B1	77723700
	GSS	138970000	CSTA	73247500	RAD23B	140446000	AKR1A1	92080700
	COPA	54024900	BPNT1	75564100	MANBA	59818900	NUDT5	75485200
	CLIC1	386188000	F11R	70650000	B2M	132550000	OXCT1	94036400
	PYGL	156294000	CSTB	106428000	ANP32A	96271200	CDH1	52911400
	ACAT2	149251000	HMGCS1	67975000	PPP3CA	623623000	SORD	93052200
	MSN	80559300	CTSZ	86632900	CSTB	119291000	PROCR	90792200
	PGLS	77271600	FKBP1A	66920600	PSMA4	51038800	ESD	89048800
	PRDX2	313424000	MEMO1	85466700	SOD1	88402800	TPP1	50876700
	FKBP4	169318000	UROD	63635400	CALU	52124800	SPINT1	53227900
	GNPDA1	83067100	SOD1	71678100	PSMD11	78723700	SPARC	195150000
	ACO1	66711200	DKK3	81465300	LYPD3	253105000	PEDS1-UBE2V1	199463000
	EIF5A	149356000	MSLN	90044300	FKBP9	54733100	GGCT	100574000
	GLOD4	60239400	SEMA4B	50692700	CTSA	67325200	AK1	105829000
	CAP1	233816000	CCN1	126592000	ULBP2	87209200	UBE2K	82796600
	RPS3	53351600	NPC2	111964000	AKR1B10	116382000	BLVRA	53725500
	RBBP4	166155000	LRP1	66491500	SEMA4B	83991500	ACAD9	83903800
	H3C1;H3C10;H3C11;H3C12;H3C2;H3C3;H3C4;H3C6;H3C7;H3C8	769968000	FUCA2	56310300	NPC2	71016500	EIF6	65868700
	MIF	107942000	DDR1	58416100	PYCR1	149778000	FLRT3	53085800
	PRDX3	78263300	UBE2D3	72443400	IL1RN	65825300	ME1	83926000
	PPA1	54504200	RMDN1	78779400	ASAH1	58397500	MYDGF	95852500
	AARS1	87862200	BCHE	53282300	RPS4X	90418700	ABHD14A-ACY1	81396800
	COTL1	294793000	S100A6	98195600	UBE2D3	65028200	SOD2	121264000
	NOMO2	148564000	SDC4	83801500	ARHGDIB	93008300	EVPL	60718300
	ANP32B	123433000	NECTIN2	70826000	RMDN1	148447000	EFNB1	62191400
	TXN	116889000	YES1	64127900	CRABP2	98566100	PLXNB2	391372000
	TPM3	63493100	CHERP	102098000	NECTIN4	64295500	GLRX3	54178300
	PCMT1	60374100	IFI30	61026700	YES1	69205300	UBE2L3	68844600
	SERPINB6	63332900	RPS25	378171000	PCDH1	50583900	RAD23B	109882000
	ANXA6	128831000	IK	88344000	CHERP	184666000	ANXA7	67725700
	S100A2	831565000	NQO2	55245000	IFI30	58907100	B2M	57715400
	S100A11	198545000	NDUFA13	160188000	EFNA1	59134800	ANP32A	71702400
	AKR1B1	198880000	PTX3	312540000	RPS25	136050000	CRYZ	57558400
	NUDT5	67538100	CENPB	228842000	KLK8	53838100	BPNT1	54807200
	PA2G4	177181000	LRRC8E	61976900	IK	221384000	FAH	54128600
	SORD	112617000			NDUFA13	355162000	CSTB	59837000
	PSMA5	110727000			CENPB	177348000	HMGCS1	79841700
	PDCD6IP	79344600			MRPL20	60207600	CTSZ	104859000
	GARS1	96441900					PSMA4	61292800
	RAB11B	50553000					FKBP1A	94923800
	GMPS	63153900					MEMO1	64840800
	RPLP0	71360000					RAP1GDS1	57653600
	UBE2N	74715900					SOD1	104522000
	ACTR3	76512600					PSMD11	73242700
	CYCS	341805000					MSLN	52575600
	SMS	69933700					FTH1	227354000
	CLIC4	68801700					ULBP2	58309300
	PEDS1-UBE2V1	112194000					CMBL	91569000
	ARPC2	52477500					NPC2	92001900
	CAPNS1	86618000					DDR1	51760600
	PAICS	145754000					RPS4X	69061400
	EIF4G1	70611300					RMDN1	110539000
	IPO9	55990000					S100A6	63736800
	UBE2K	74483400					SDC4	70407900
	MVP	88989300					YES1	107660000
	SSB	76989500					CHERP	129096000
	BLVRA	56205600					CDH3	128101000
	PSMA7	128650000					RPS25	494515000
	EIF6	73931600					IK	318547000
	ACTL6A	73068800					NQO2	79618500
	PTPA	125457000					NDUFA13	343460000
	WARS1	104341000					RABGAP1	55577100
	SOD2	173602000					CENPB	153768000
	PSMA1	196498000
	EVPL	70296000
	EEF1D	105094000
	CDC42	64869000
	TARS1	69353100
	TXNDC17	108238000
	PDLIM1	65063200
	DPYSL2	73266800
	PCBP1	58477600
	ACSL1	57080700
	RAD23B	51580000
	ANXA7	55505500
	ANP32A	104861000
	STIP1	71591100
	PSMA6	112858000
	PPP3CA	463663000
	SET	132215000
	PSMA4	135013000
	MEMO1	74529600
	UROD	58428700
	PSMB1	181032000
	USP14	52120100
	S100A10	72492900
	CLSTN1	81851700
	ABCE1	53837300
	PSMD11	52265800
	RPL12	54212900
	RPL5	62433200
	PSMB4	85121200
	FTH1	70083100
	RAC1	55849500
	HARS1	69534600
	PSMB2	68516500
	PSME1	69265400
	H2AZ2	547216000
	FN1	51453000
	PSMB5	115709000
	CACYBP	71145800
	UCHL1	140931000
	PSMA3	67227400
	RCC2	50227200
	NUDC	64045800
	SRI	61807400
	NUTF2	52611600
	ARPC4	53858500
	AHSA1	58316400
	RPS4X	51059400
	NSFL1C	62370500
	RMDN1	256078000
	PSMB6	77298300
	S100A6	81176500
	CHERP	86904100
	SH3BGRL3	60803500
	NNMT	51137900
	WDHD1	165197000
	UBE2M	70359100
	IK	108034000
	NDUFA13	152796000
	GTF2H4	82424000
	CLEC16A	52592100

## Sheet: C) Phosphoproteome
Genes	T: PTM collapse key	PeCa60_R1	PeCa60_R2	PeCa60_R3	PeCa60_R4	PeCa60_Maus_R1	PeCa60_Maus_R2	PeCa60_Maus_R3	PeCa60_Maus_R4	PeCa60_Leber_R1	PeCa60_Leber_R2	PeCa60_Leber_R3	PeCa60_Leber_R4	PeCa65_R1	PeCa65_R2	PeCa65_R3	PeCa65_R4	PeCa70_R1	PeCa70_R2	PeCa70_R3	PeCa70_R4
PSMF1	PSMF1 (S152)	107931000	152693000	574277000	2087540	140771	46846900	1248010	1255750	883614	1004530	2377140	177526	1311750000	1493550	2932660	1492570	449918000	98042100	336461000	4720890000
HSPB1	HSPB1 (S82)	14810500	34141600	68442600	266545000	16521500	22825800	32506300	81159000	30483000	43675200	1700790000	54201600	21170800	55090900	206431000	123657000	3062250	8234990	7451220	18577900
EEF1D	EEF1D (S133)	3052190	4321700	6090450	159391000	4427810	3756330	32488300	34254900	8782580	308877	332336000	44545200	5435520	5810230	13368200	59037900	3442910	5011250	6290110	21663700
H1-5	H1-5 (S18)	560073	1271160	295441	269309000	210317	302986	6300560	29841700	411600	760727	395794000	33888400	639500	347558	291797	466971	891307	1561290	118916	149388
NUCKS1	NUCKS1 (S181)	4860160	6015970	13072800	120897000	3135110	4746710	16877000	20077300	7668220	9102960	139789000	35500300	5444480	10804700	19988300	31637000	8808830	9161760	18719900	41161600
NCL	NCL (S67)	7646910	8530240	13067300	76987800	3637420	3811920	11378700	12390700	9578990	9164520	62571600	21616700	8641650	16064900	24036600	35063200	13295300	22462700	24587000	45519700
LMNA	LMNA (S390)	2046910	3238190	8916940	72373800	1450930	1585250	13707900	18082700	3165540	2741590	78338600	11899400	1542590	9085200	11054500	13284700	1545530	3375410	6389490	15605900
CARHSP1	CARHSP1 (S41)	907052	1282490	4496440	28718200	1052720	1190700	10047300	17270100	1724510	2210470	127341000	9681790	1785580	11909600	26439400	16316600	707258	595346	2007650	6769450
ABI1	ABI1 (S178)	1103590	1477530	3948220	32505700	999073	1002190	10568000	10066100	1203370	3561780	120227000	11605600	1548960	5414240	15044200	26503300	266139	551172	1249910	10469300
LMNA	LMNA S392	3482780	4711860	7263280	50328700	2254030	2877510	7320310	6313590	4005180	4726140	35942000	11475700	2848450	5586930	2972460	16441500	3282410	6222160	764409	13242700
CARHSP1	CARHSP1 (S52)	918770	1393300	3778150	32328100	776895	1186660	6616070	8228770	1555100	1731060	49768400	5734810	2287170	8655690	22178700	24603000	711754	1683770	2528300	7208770
TALDO1	TALDO1 (S4)	2307450	2336580	2878600	22263400	3857310	5014280	8610130	10582200	4408630	5079780	29375400	9647890	6255950	7545830	16215300	20242900	4241640	5878180	5266530	9256630
HNRNPU	HNRNPU (S4)	2143030	2430130	4427380	35671500	2045330	1992720	5992580	10373000	3009730	2873130	43640600	8797070	1569260	3520430	9794410	15728500	2812380	3970990	4940180	12202100
CTTN	CTTN (T401)	734568	1319230	2774280	11910800	2329700	2753720	11085800	11633500	2927570	5402920	81549300	13119600	777415	2295890	1840710	6884330	193244	450682	734827	1626890
DUT	DUT (S11)	472954	820511	1424900	13034400	1042070	1328710	7210240	12506100	2448820	1169850	16041200	34310600	2443630	7186770	12205900	22051400	1684740	3656440	7784240	13032700
KRT5	KRT5 (S21)	3296220	3991810	24927900	27334300	658035	849857	2033420	2184930	832570	596634	28209900	373459	1543100	14782300	18133800	15348600	552402	1817400	2154730	7197120
SEC61B	SEC61B (S17)	2435890	3458500	5940560	31270300	1806790	2302720	10219900	8324080	3285010	3853080	29437800	9289990	2144770	5431870	8289900	10568600	1429900	2617310	3342220	6943140
SRRM1	SRRM1 (S710)	1253600	1612300	3113440	26426000	1425710	1696100	6041080	8915250	2223760	2251370	44293200	8482200	1110150	3086330	5798640	10964100	1893010	2955150	2281990	9658620
KRT5	KRT5 (S64)	3504880	3892320	12922000	45489600	480914	1003290	7464990	6064280	681367	372718	6080210	1181070	1338560	8170280	17824500	8578510	401570	1849290	2061550	2051120
FAM83H	FAM83H (S1126)	1218780	1489580	4711870	20848000	1495760	1716540	10865300	6956310	2667890	2600380	33468000	4222050	2046640	7339270	9880440	9065850	440203	795250	1238080	4418610
ACIN1	ACIN1 (S964)	859543	1323850	3498020	25526400	769713	775463	4954700	11112900	1326700	1027660	23075500	8719820	548949	3903570	6255620	7931610	1153950	2715450	3701640	9134320
FAM83H	FAM83H (S1125)	1116900	1664250	3844990	13600200	361823	1638570	5986040	7695720	2043020	3220350	39080800	2700210	1203660	6243830	13520500	8413050	277631	751078	1184790	1947460
CAST	CAST (S11)	612012	723938	1239530	6065700	1076560	1328320	3808410	4419360	2549450	2976450	21584000	7339290	4459830	7942070	17739700	21887900	395830	907561	850719	1686400
CAP1	CAP1 (T307)	10309400	24888500	8508480	17260800	248490	2957540	2576090	3585750	4565320	2828130	11887700	1230770	2528360	2235390	4598240	2162420	1594490	406126	1740170	971909
HSPH1	HSPH1 (S809)	1252310	1848680	3863080	24199900	1181970	1369670	3710580	7984050	1874860	2249580	19068400	10660700	929261	2453840	6488010	6412950	564708	933451	2175980	4008120
EVPL	EVPL (S2025)	174101	219275	433591	3567330	431231	574242	2480350	2738740	664779	799491	10951800	2928100	4173820	9025600	26699000	31757400	233704	375760	469208	1337900
MAP2K2	MAP2K2 (T394)	1667810	2390620	3671390	26415800	1067980	1567070	4111780	5586210	1690410	2197550	17075500	5535320	1284430	2446760	6131580	8550490	819215	1702820	1643590	4114270
SARG	SARG (T456)	401598	315383	2880460	16767700	167104	149502	4887170	4616570	556532	613957	32820700	5143400	250046	3665590	11388700	4604570	206230	266293	1274670	3935470
H1-5	H1-5 (S18)	443604	820753	4529710	11591100	178808	239908	861564	2870610	1073550	747726	17238100	1123800	638187	3362030	12284700	12788400	426624	2736390	5824420	12443900
ITGB4	ITGB4 (S1404)	494283	616431	2055500	33714500	286152	228205	5446590	8465950	264600	203218	9401430	4723820	561869	4733240	7066850	3459530	195846	344200	719452	3326230
SRRM1	SRRM1 (S611)	555174	948476	2412010	19103000	729100	834509	5936750	8765450	1172550	425067	13065900	9510720	753151	4084890	4474240	5237940	675495	1317750	2581290	3351710
FAM83H	FAM83H (S1093)	585737	809137	2386280	6361840	474282	656369	5419740	3625620	343599	1174130	40303100	4056740	866114	4037490	6793550	4468470	133624	467421	671085	1821940
FAM83H	FAM83H (S1082)	748938	952253	2198360	14912800	675391	784068	8669270	7950190	1266320	1056810	9321050	7939770	1349310	3358940	11053400	8710300	205953	400905	1048260	2303790
SRRM2	SRRM2 (S2581)	903930	1135020	2306580	17870000	659439	948654	2950710	4079260	866360	1061610	10991400	3016030	1191910	2686250	5379030	8256260	1354410	2148740	2546960	5472080
LIMA1	LIMA1 (S609)	617232	792065	2294990	22913700	187284	194293	1985870	2504660	424223	439613	12118400	2593780	1060120	4562820	7100770	8592960	424466	947697	1603340	4040900
SPTBN1	SPTBN1 (S2104)	1818870	1721010	2470100	9940280	1324420	1460210	3212530	4218230	1115080	1162710	5718930	2800240	1810050	2769530	4878620	6681660	1194180	2041170	1967490	3698830
PROSER2	PROSER2 (S179)	345177	495527	1205360	10330300	368421	511197	2658590	3397930	694938	827368	10699700	3838700	970379	3551800	6086230	6750810	631815	1489660	2460890	4558110
LSM14A	LSM14A (S216)	390135	643356	1762930	9470440	309298	344224	2401360	2749980	695987	541228	12159500	2420340	699758	3862980	5888390	6108290	496918	1295750	1943280	4162250
THRAP3	THRAP3 (S535)	1483200	1622920	2173410	12294400	1092680	1466750	1677290	3427070	1203440	1231830	6455890	2412510	1557870	2484540	3175340	3723670	1422150	2132090	1925060	2574050
LAD1	LAD1 (S408)	274215	554242	1815110	13031500	191960	220072	3279670	1989960	459200	1035680	14841300	2606400	282632	1227820	3822710	2947760	240250	451917	618721	4428750
LARP1	LARP1 (T526)	304900	452490	981937	10187900	384430	572040	2624130	3885360	637993	935050	18462300	3453500	378435	989231	2495980	3112130	267295	365549	506203	1349220
TCOF1	TCOF1 (S1350)	644050	698651	1173510	6929970	884697	1144010	4613660	3258130	1453620	1352020	7604640	4839400	777190	1442210	2180270	4894170	785928	1171510	1438140	2925760
TBC1D10B	TBC1D10B (S678)	343383	427248	1125840	4845830	439097	629870	2394350	2510230	476043	551153	12323600	1408780	831710	3462020	4793660	5473750	633319	1199590	1295800	3261660
NRDC	NRDC (S94)	494933	1046370	1866960	4427160	310199	427600	1054660	1198730	889531	1004390	21857500	1566520	463961	1029610	2689700	2156800	413899	837417	1024440	2579860
SRRM1	SRRM1 (S630)	631295	722016	1372500	8679470	619210	675781	2760660	3103540	937010	923684	8415690	2963350	643612	1568570	2627610	4007250	660912	1285110	1391400	2875940
TCOF1	TCOF1 (S381)	725934	565669	1141390	3270970	1089970	1034000	2679100	3336210	1875280	1416090	9000400	4664910	799773	1454800	2428280	3235190	1298910	1396420	1965790	2899670
ZC3H18	ZC3H18 (S558)	273698	535841	1180310	4563690	265886	371072	725438	2006640	745541	682633	18956200	1186430	510227	1586630	3181700	4042580	242513	663597	706512	1553890
LMNA	LMNA (S404)	1357870	1350500	1831090	14341500	915552	1035530	2162230	3137440	668301	625580	2587890	1740620	802205	1363060	1827200	2297150	1234790	1249960	1256880	2056100
SRRM1	SRRM1 (S752)	453646	612360	1044550	4054310	583711	754145	2487610	3236520	833309	912439	7221930	2974780	737802	1791090	3683170	6306010	583887	1098870	1607770	2694370
TACC2	TACC2 (S2181)	263920	340166	538396	2047620	151355	211765	383343	479205	193583	248830	1286550	401240	2514560	4408480	11705300	16392000	132491	294316	302091	671390
COL17A1	COL17A1 S85	680069	583318	3181990	3202940	221633	203284	2102960	614513	343257	542314	10295300	477058	778365	5702700	3939200	4295170	561287	762917	1183070	1492030
NCOA5	NCOA5 S9	267426	244891	803572	2247590	154220	171977	1032120	1783430	290074	1844320	19670300	1952830	278786	574151	1280000	1299130	210094	398023	820317	5652700
RCC1	RCC1 S11	282602	308192	951814	7806690	235894	234610	3575600	1946540	529053	455096	6893210	2690910	383068	1430950	2017220	4868510	259314	536129	915410	3188500
SNTB2	SNTB2 S110	689508	910206	2004630	13060800	289732	369931	1148500	1850990	554182	767808	8536050	2830010	300006	658522	1192510	1367380	169694	360830	575914	1256140
SRRM1	SRRM1 S450	744594	798146	1277040	4040930	920274	852807	2285280	1822510	1075760	931588	6446380	3047490	810658	1523780	2409550	2945210	536515	876436	1297960	2056770
ZC3H18	ZC3H18 S892	690936	733271	1066540	7034190	469390	619229	1774330	1888880	726835	816095	5232170	2104590	834309	1254530	2509070	4048960	393705	690411	702244	1462860
BCAR1	BCAR1 S639	213476	359771	845618	7163430	183660	203550	1655240	1939230	294997	304677	8703380	1678960	280975	1660070	2281610	2493650	233210	564689	960268	2502080
RBM10	RBM10 S788	290623	404043	914718	7300470	345240	490801	1470920	2517550	527716	700478	7092380	2526040	281760	918546	1558220	1943130	325794	758813	1296660	2383230
CDK12	CDK12 S1083	154680	205846	433401	1501570	122749	166776	1007170	605088	213771	266753	20732200	421716	305537	808604	2365700	1834230	247745	435361	545358	1250210
CAP1	CAP1 S308	960050	953209	2860960	7496540	593495	587432	4718260	953273	1190770	792780	2366010	1939590	550828	916330	1647060	1485810	255616	496411	1278940	1374310
TCOF1	TCOF1 S906	471562	724343	915631	2807240	730010	886077	1467160	2621620	658122	1922080	2677250	3030500	852862	1388670	2207250	4219310	178636	1423190	1581700	2385490
PSMF1	PSMF1 S153	321540	483094	958390	1572250	375824	783275	1544780	894997	803743	686278	5902540	1909090	1300520	2323330	1682930	2770420	1144600	2042800	1563300	1977090
SRRM2	SRRM2 T1208	339036	442781	1001440	8587430	284846	319195	1523840	1848850	345046	408709	3679150	1488440	394748	982208	1801130	2357110	496247	803283	1231700	2387680
SRSF11	SRSF11 S449	1144510	1035810	1348230	6408060	425603	535329	1477120	1574820	496078	578411	2209270	1499900	554044	729584	1780430	2609280	648740	1029850	1234620	2293050
ENSA	ENSA S107	1187180	932500	1577390	8217350	352616	411618	1137150	1052820	557840	459494	3104360	1193390	704291	896383	1461490	1692650	454046	641191	735697	1209630
RBM25	RBM25 S677	476212	754922	1255020	6303110	361625	428671	1477570	1732140	579860	552807	3352560	988638	463282	1055810	1653090	2409970	355871	689263	676816	1253280
PXN	PXN S85	201930	373021	844826	4169570	212462	237326	1608800	1992880	289200	171348	5198090	1550020	383518	1932130	1746510	2088330	241604	544542	977072	1241410
SRRM2	SRRM2 T1492	204734	253436	690437	7781600	164683	197944	1571290	1471580	198379	218988	3706200	985281	226931	909291	1422520	2437050	272849	621397	858310	1775500
BAG6	BAG6 S113	222102	355225	786297	1811570	317335	325548	1844280	1826790	654888	570598	4672770	1303160	496403	1602630	3054320	2723100	268991	591487	864047	1631310
BAIAP2	BAIAP2 S358	239369	287293	496084	4174330	159401	184767	654643	885909	262753	312717	3802900	1015680	766121	1548390	3100540	4736670	317708	518250	631581	1701170
TMPO	TMPO T208	350509	358895	713302	5312180	313012	385862	1540940	2475210	360192	409003	5209600	1330140	275491	710603	1315380	1856790	267589	453192	544525	1446180
SRRM2	SRRM2 T1003	302505	559269	1394610	2890960	211248	251022	835545	1160110	461910	347119	7244050	667190	263552	1368130	1683650	1495710	377522	1079120	1163340	1838350
ACLY	ACLY S455	675263	956175	1121380	8356790	175821	223210	299643	657910	313849	374495	1011220	898824	429372	606625	1513630	1919260	670329	1017190	1471850	2744950
H1-10	H1-10 S31	521092	595942	802969	5344570	296800	390085	1056920	1486320	653116	708575	4720990	1707340	420311	714685	1340650	1910490	262512	501800	505823	979929
H1-4	H1-4 T18	204579	446367	914414	515597	120526	162220	199068	310718	442041	580832	10204600	233240	415667	1131630	2408840	2581270	524490	1106680	898103	1366080
RAVER1	RAVER1 S617	241157	340409	665364	6341330	181986	206262	1320130	987574	324314	344579	7125520	1261510	162394	273002	384323	272520	272913	458749	790542	2593840
MCM2	MCM2 S27	435614	649623	963493	2118390	377977	469713	400521	827269	609862	630486	7517380	613314	436061	1221830	1886790	2401510	134662	522255	783293	644500
NMT1	NMT1 S47	209954	315292	364073	3753830	255448	340371	724139	1150000	365202	572934	5355770	1402040	370081	621676	2055830	2697500	251344	461582	564730	1466730
THRAP3	THRAP3 S248	718302	682014	1010970	3980400	438268	545349	902497	1392070	585021	602180	3429760	126851	525016	797258	1597940	1985760	526438	838410	1012830	1557490
RAF1	RAF1 S562	385015	457566	785218	2909230	354331	431486	1459660	1280110	550244	631376	4258130	1585440	395277	639866	1210110	1966500	301933	423924	645404	1332130
COL17A1	COL17A1 S174	441994	617022	755477	5740690	220525	208875	503231	562092	406585	410314	2522710	897988	644969	827582	1516400	1943740	483062	657629	750121	1179330
SNRNP70	SNRNP70 S226	322776	491923	1120030	5164820	352143	302201	1496340	1424760	485597	153840	3231960	1670350	172907	661756	789149	1007340	246991	489923	599206	800336
SMARCA5	SMARCA5 S116	229699	307936	458070	2219160	153616	212038	752700	890005	296957	380269	4233530	1210410	325558	675664	1425920	3510610	348170	613933	749528	1904990
API5	API5 S464	496969	571456	661108	2938350	535695	635970	841356	1033350	636344	705469	2041740	1151140	608547	796111	1065440	1391190	881785	1050000	1121510	1480750
NOLC1	NOLC1 S631	234776	280337	521358	6127640	249807	207085	147681	1091040	288873	314483	2228790	924857	221798	530962	1003680	1335610	591246	1003280	1046850	2216110
SRRT	SRRT S74	358471	482254	834185	3961660	246721	273428	715830	1092090	391162	427068	2938370	987622	288150	654438	1094060	1355910	403179	663698	855581	1828820
HDGF	HDGF S165	379242	1469910	2361160	1449890	1064150	344575	136499	244019	1537460	786223	1814700	158270	636251	824947	780871	1076360	1080320	1484850	1335980	417187
ZC3H18	ZC3H18 S511	601602	723647	302979	2395560	527373	533592	863158	514689	524896	581700	2760550	1333520	717108	990153	1527860	2129250	361996	611911	479839	686177
MAP7D1	MAP7D1 T97	117041	251990	427295	3424510	159853	134199	479654	996433	236606	859594	5534240	278258	178522	686657	423835	311334	193321	321707	493747	3384090
UBA1	UBA1 S13	455573	271384	858031	1282450	211083	198334	720405	368986	141917	147727	5593310	459494	231153	540328	2651950	1849810	191499	382729	506518	1296750
SRRM2	SRRM2 T983	277540	387552	624471	4131010	195411	232494	1030270	1101520	227727	275981	2551070	1053870	209567	506322	1007730	1435100	314898	546887	682031	1236950
HNRNPA1	HNRNPA1 S6	888777	1199750	1901410	2881690	433622	381559	1019340	589896	568634	598684	412127	2324090	373343	893704	850968	147235	338050	579531	890631	677579
TNKS1BP1	TNKS1BP1 S1545	430756	431709	634199	3744460	322915	414620	782834	1077160	325676	351986	2042050	785021	487821	697599	1369090	1477970	280722	327560	472463	595556
TXLNA	TXLNA S515	252546	432112	576039	3680200	199260	240810	522215	389723	337746	352360	2165570	430779	327195	697072	1450460	1003700	407336	535437	787325	1612770
MAP4	MAP4 S358	274646	400081	526714	1283490	197523	195468	398913	293921	335295	463373	6767130	606542	199167	718664	1154150	1034790	106424	123549	245852	688080
PLEC	PLEC S1721	327893	324088	586438	2983660	181279	221928	713133	598157	218648	229107	1710750	598480	437820	691329	1529340	2104770	186689	347370	484254	945414
NPM1	NPM1 T199	180176	161031	219805	1203810	190344	201728	377906	649126	411639	448676	2170620	935857	408109	529461	1176780	1218620	499705	800252	1096820	1311520
SRRM2	SRRM2 T2409	360503	409014	603230	2186600	238419	232194	980863	814097	325452	326480	2328900	989216	347408	445750	526916	758104	425624	373292	488824	822729
GTF2I	GTF2I S984	328042	321783	462092	2240300	400706	487522	833444	946000	470834	554102	2061680	855155	346548	533653	742623	869587	274495	316062	356024	460369
RBM33	RBM33 S537	163481	207103	411770	2467190	150353	212596	625242	773671	211645	264472	2477990	656591	279993	577774	1147990	1467490	214599	359855	376454	794154
LBR	LBR S99	341503	294095	347546	1753430	551879	669609	1895120	1466950	478035	507294	2015970	1304480	131156	134644	153428	533740	102500	148288	145239	256616
NELFE	NELFE S176	352762	320593	443976	2388760	305119	362915	782550	757044	394037	372640	1604520	842645	259810	382681	547401	696978	413120	507142	586519	735838
PAK4	PAK4 S104	212294	330237	318208	931590	456063	511912	454056	1099240	419448	504710	2457840	1003650	385423	456359	994182	651262	340415	458300	395639	393326
MEF2A	MEF2A S500	135402	172448	208886	1175000	305502	385841	572009	663973	338417	388687	1989780	679018	485114	558171	1148220	1193910	321188	443538	395670	602700
LMNB1	LMNB1 S393	176660	185381	236143	604588	190459	217145	422181	564906	583566	689856	4749160	1069460	155929	151778	278880	513348	240633	358021	352372	397565
BCLAF1	BCLAF1 S658	177328	327291	520023	708240	173561	227016	1083910	607448	383312	681139	1422140	740282	206877	567309	1163710	660511	272299	472024	589306	922061
SAAL1	SAAL1 S6	219965	230374	255858	1129480	157040	273604	306186	436375	459867	373990	2456290	518700	317060	405159	729066	1001800	295777	617381	532563	1157980
SRRM2	SRRM2 T1472	184996	279802	506449	3437660	155444	205502	210241	673595	178172	223198	1368630	392696	197907	199719	715179	1194490	262120	483899	530013	326386
SRRM2	SRRM2 S2702	383500	315477	504129	1999660	282410	245563	595168	765619	306087	257957	1345170	570214	288956	506017	664423	754639	227497	348376	563689	662983
CCNK	CCNK S340	126914	187083	239195	2172690	117366	147470	418671	447465	176922	233202	3146580	552544	178896	316097	638835	806388	173030	291202	363344	817612
EIF4G1	EIF4G1 S1187	312911	396111	427623	161153	657164	764079	647836	987336	598298	709599	1025460	1039440	361357	507316	958961	913043	171804	182262	255869	387463
SRRM2	SRRM2 S1179	217246	359344	241513	289828	325596	383382	107189	125218	738675	814926	1556500	112163	236635	235141	1096130	989735	519743	467677	454658	2011690
SRRM2	SRRM2 T1531	145448	211521	371775	1064390	114234	147039	631580	641773	128510	151781	2273700	495101	186281	375554	699758	903936	171246	314079	395435	1232480
SRRM1	SRRM1 S414	301144	255179	377686	1735760	353328	335796	602708	718720	358086	255150	1187710	632732	308623	518364	607641	763108	195086	231536	319537	397335
SRSF1	SRSF1 S199	212640	301882	473872	1160100	163392	181249	1033000	891834	243880	135111	426919	1108960	189672	593274	551919	666539	156733	334472	474168	536816
SRRM1	SRRM1 S380	234953	237785	302140	1857970	253488	252741	410879	700536	264674	236168	1423400	441783	227508	411988	523728	812684	204835	284819	275970	412764
RNPEP	RNPEP S7	185044	362126	369962	1310910	210755	276640	385418	422279	245289	336367	1592860	523862	288732	279343	584172	970251	155606	258134	250020	387866
TCOF1	TCOF1 S233	161287	134382	176046	436380	308284	319167	663732	720424	440904	425131	1807440	1110900	200114	313845	375085	567589	201839	218965	356396	453382
TSC22D4	TSC22D4 S62	160378	137795	153524	798040	295445	442237	629587	703750	316063	428098	1599940	643846	260310	304445	762024	958508	143210	188655	166782	278615
HP1BP3	HP1BP3 T51	286890	247288	430108	1660200	163230	174092	703576	588587	304485	302635	1747900	665601	138576	350943	298688	396635	110247	159706	228824	349177
SRRM1	SRRM1 T220	146460	291464	299599	510216	184082	334191	283930	444556	389327	578869	990042	421073	221005	333677	662566	1174960	163000	439272	571145	582892
SRRM2	SRRM2 T1434	153956	209437	426484	1398410	118048	129930	576989	607972	141459	153686	529149	403588	155171	678651	1094740	545831	183194	278855	384766	829676
BCLAF1	BCLAF1 S496	297869	370773	282591	937327	335815	362490	456242	431884	357745	435376	1149190	494779	202474	223260	388793	633274	299767	303456	428318	584439
RBM26	RBM26 S127	197074	210321	265462	1063120	179705	199941	494223	484140	254602	236559	1246030	527543	251676	379878	521530	603696	248766	397497	517146	634974
SRRM1	SRRM1 S727	189580	189018	444908	606567	234690	201995	1141040	816660	329138	359961	1156440	955247	212098	394528	159820	426051	140476	215381	271536	418083
THRAP3	THRAP3 S672	298884	269712	383235	1534520	227599	215805	573282	507754	253003	185180	845302	589202	238306	376208	475058	452402	222538	249093	394417	544002
SRRM2	SRRM2 T866	113960	170587	413435	2078450	108982	116809	613948	558620	137116	106083	820151	342306	107137	435552	499392	656580	124364	270840	284500	705206
LIMA1	LIMA1 S698	279352	396881	402676	1127630	105349	118247	168055	173181	125358	155187	389182	221131	586308	667718	1044920	1023500	301975	392617	348494	600741
CDK11B	CDK11B S224	164348	195996	350658	1715310	118576	132454	579882	617345	198160	192998	869120	589960	135582	312193	599182	728924	113518	229928	288431	476757
ACIN1	ACIN1 S689	182294	290239	332485	549079	224480	244277	625080	778702	205402	213356	419066	296682	159569	276861	483077	559355	256492	422644	500949	756932
THRAP3	THRAP3 S682	150275	238026	396661	679933	132777	150429	354079	283906	335641	421301	1017710	158738	213661	420409	409694	692526	133936	358440	498509	282435
CHAMP1	CHAMP1 S542	264943	331011	326218	848458	174501	229999	179092	228086	261103	341912	471611	394375	189096	167518	256972	260573	373713	572618	591399	383776
BCLAF1	BCLAF1 S268	152997	284628	253289	347442	264943	281816	690468	393356	310620	279397	517987	634995	192787	209499	220368	393645	234601	343902	370610	455848
SRRM2	SRRM2 S895	232684	238152	256803	1328210	169547	216155	239078	421422	303678	117525	363713	307216	251825	188235	498752	443117	209879	288052	285282	284734
SEPTIN9	SEPTIN9 S66	165744	172914	218457	183121	272932	348897	972477	633937	282604	235338	436830	388227	284940	342479	471414	336616	153867	251836	242491	109604
GTF3C2	GTF3C2 S220	166262	160203	209314	863357	180698	241869	301571	361757	216253	223620	799442	343572	237326	316030	451054	480302	180572	232924	241526	292564
BCLAF1	BCLAF1 S648	221664	236880	273744	662727	219369	225731	693915	388382	244458	220953	430532	346640	163754	246102	294645	170384	239805	296509	350952	349279
SRRM1	SRRM1 S689	113473	130213	171061	643231	137811	159022	264805	320986	117809	137565	431525	216155	163816	308669	384415	368150	201839	231905	219895	311762
RANBP2	RANBP2 S781	134332	142068	172466	741912	145953	183071	258924	281682	117887	122924	214390	200877	161081	185520	302166	319687	171036	229682	235784	281108
DNPEP	DNPEP S5	110000	121533	130404	601068	119373	185874	185305	224873	110886	141346	536996	174041	130869	153254	260899	234763	118194	181116	122168	155091

## Sheet: D) PeCa exclusive
	Proteome			Secretome			Exclusive in PeCa
Cell type	PeCa	Fibroblasts		PeCa	Fibroblasts		Proteome	Secretome
Intensity	Count of all proteins over 50.000.000	Count of all proteins over 1.000.000		Count of all proteins over 50.000.000	Count of all proteins over 1.000.000
	106	1055		90	429		21	26
Protein	ENO1	ACTG1		ENO1	TIMP1		ACTB	ACTB
	GAPDH	VIM		GAPDH	SPARC		KRT15	HSPA8
	PLEC	ANXA2		ACTB	BGN		SFN	FASN
	ACTB	GAPDH		PKM	ISLR		ACTC1	SFN
	PKM	PKM		HSPA5	CTSB		HSPA1B	HSPA1B
	HSPA5	LGALS1		HSPA8	LDHA		TUBA1A	FABP5
	HSPA8	LDHA		PPIA	PFN1		H2BC18	TUBB4B
	KRT15	TUBA1C		HSPD1	LGALS1		DSP	TUBA1A
	PPIA	RTN4		LDHA	PSG5		H4C1;H4C11;H4C12;H4C13;H4C14;H4C15;H4C16;H4C2;H4C3;H4C4;H4C5;H4C6;H4C8;H4C9	ANXA1
	HSPD1	LMNA		ALDOA	YWHAE		EEF1A1	TF
	LDHA	HSPA5		FASN	TPI1		KRT18	FSCN1
	HSP90B1	H3-7		LDHB	YWHAZ		ITGB4	CAND1
	ALDOA	ANXA5		SFN	LUM		NME1-NME2	CSE1L
	AHNAK	FLNA		HSPA1B	B2M		SQOR	AHCY
	FASN	H4C16		FABP5	GAPDH		H3C1;H3C10;H3C11;H3C12;H3C2;H3C3;H3C4;H3C6;H3C7;H3C8	PGM1
	ATP5F1B	TUBB		YWHAE	CALU		H2AC25	MTAP
	LDHB	PRDX1		PGK1	CTSZ		EVPL	CTSC
	SFN	PDIA3		YWHAZ	DPT		H2AZ2	HSPE1
	ACTC1	HSP90B1		MDH2	P4HB		APP	RPS3
	HSPA1B	PFN1		TUBB4B	ENO1		UBA2	ANP32B
	HSP90AB1	P4HB		TUBA1A	MYDGF		SGTA	PEDS1-UBE2V1
	ANXA2	YWHAE		P4HB	CST3			ANP32A
	YWHAE	PPIB		TKT	PLOD1			RMDN1
	FLNB	CFL1		PFN1	DKK3			CHERP
	ACTN1	HSP90AB1		CTSD	PARK7			IK
	HSP90AA1	HSPA8		TPI1	GSTP1			NDUFA13
	ACTN4	COL1A1		GPI	YWHAG
	YWHAZ	CTSB		GSTP1	ALDOA
	MDH2	ENO1		ANXA1	SERPINB2
	CLTC	SERPINH1		GOT2	CALR
	TUBB4B	AHNAK		TF	FMOD
	FLNA	MYH9		FSCN1	HEXA
	TUBA1A	YWHAZ		GDI2	PROCR
	P4HB	MSN		PGAM1	CFL1
	TKT	TAGLN		KPNB1	LOX
	CTSD	HK1		DDB1	MASP1
	H2BC18	NME1		LTA4H	CD44
	MYH9	ANXA1		CAND1	GSTO1
	GANAB	ALDOA		ALDOC	PSAT1
	PRKDC	PLEC		PSAT1	CTSL
	PDIA3	FN1		WDR1	LDHB
	LMNA	ACTN4		CSE1L	CTSD
	HSPA9	EEF2		GOT1	PPIA
	ANXA1	RPS27A		IDH1	PLBD2
	DSP	RAN		PGD	PGAM1
	YWHAQ	CKAP4		NPEPPS	QPCT
	GOT2	ATP5F1A		RNH1	FKBP9
	H4C1;H4C11;H4C12;H4C13;H4C14;H4C15;H4C16;H4C2;H4C3;H4C4;H4C5;H4C6;H4C8;H4C9	TPI1		AHCY	PGK1
	VCP	MYADM		PGM1	FKBP10
	ATP5F1A	VAT1		LGALS1	PKM
	CALR	ANPEP		RNPEP	FBLN5
	FSCN1	GANAB		PGM2	HEXB
	PDIA4	CALD1		CBR1	COTL1
	EEF1A1	CLIC1		MTAP	PTX3
	KRT18	HNRNPA2B1		FH	PEBP1
	SPTAN1	RPL27A		DPP3	SEMA7A
	EEF2	CALU		PEBP1	TALDO1
	HNRNPA2B1	CTSD		CFL1	RCN1
	ITGB4	RAP1B		PARK7	RPS27A
	HNRNPA1	RAB10		CTSC	GAS6
	SHMT2	HSPB1		PCNA	PRDX6
	VDAC1	CYB5R3		CNDP2	CD248
	PPIB	FLNC		CST3	NPC2
	SLC3A2	HNRNPC		MDH1	LGALS3BP
	HSPB1	RNH1		TIMP1	COL1A2
	HNRNPK	RPS3		ARHGDIA	NAGLU
	HADHA	RPL22		APEH	VCAN
	ATP1A1	MYL6		UGP2	VASN
	PRDX1	RHOA		HSPE1	GDI2
	NPM1	FLNB		GSTO1	GGH
	HNRNPU	NNMT		PEPD	MDH1
	NME1-NME2	EEF1G		GLO1	DAG1
	LGALS1	CALR		PRDX5	PGLS
	PHB2	RPL12		RPS27A	AXL
	HNRNPC	EIF4A1		TALDO1	ANPEP
	SLC25A5	PGAM1		GLOD4	MIF
	CS	GNA13		RPS3	MANBA
	EEF1G	PRDX6		RBBP4	MFAP4
	RAN	ANXA6		COTL1	AKR1B1
	HK1	ARF4		ANP32B	GPI
	NCL	TUBA4A		TXN	CLIC1
	MDH1	RPS2		AKR1B1	COL3A1
	CKAP4	RPL10A		NUDT5	NME1
	CCT5	VCP		PEDS1-UBE2V1	YWHAB
	HADHB	FKBP9		EIF6	EIF6
	RAB7A	HSP90AA1		ANP32A	WDR1
	LMAN2	RPS26		RMDN1	ALCAM
	PHB1	CAP1		CHERP	LGALS3
	VDAC2	TUBB4B		IK	MFAP2
	TUFM	RAC1		NDUFA13	VIM
	RPS27A	WDR1			ACAN
	CCT4	RPSA			FUCA2
	SQOR	RPL11			HSPG2
	RPS3	HNRNPK			SOD2
	H3C1;H3C10;H3C11;H3C12;H3C2;H3C3;H3C4;H3C6;H3C7;H3C8	PPIA			CCN1
	H2AC25	P4HA2			PEPD
	RAB1A	PLS3			GSS
	SMS	RPS16			GOT2
	PSMA1	GNB1			ATP6AP1
	EVPL	TXNDC5			SERPINB6
	H2AZ2	RPS14			LAP3
	RTCB	DPYSL2			GOT1
	APP	LRRC59			GBE1
	UBA2	GSTO1			CFL2
	GBA1	PDIA6			EPDR1
	SGTA	CLTC			ARSB
		DDOST			DPP3
		ATP5F1B			AKR1C3
		VCL			SERPINE1
		S100A6			LGMN
		CNN2			TXNRD1
		PGK1			DPP7
		RPL8			RNH1
		RPS6			LAMP1
		G6PD			ANTXR1
		RPS9			CD109
		CD59			CSTB
		FKBP10			TPP1
		LAMP1			ATP6AP2
		GSTP1			GDI1
		RACK1			CTSA
		AHNAK2			FTH1
		NQO1			TXN
		CTSZ			HSPA13
		HNRNPA1			SGSH
		RPL13			RCN3
		TALDO1			FKBP1A
		SLC25A6			TPM4
		NT5E			UCHL1
		ARPC5			OTUB1
		ZYX			ARSA
		RPL27			FTL
		COL1A2			CLMP
		RPS13			B4GAT1
		RPS25			GNS
		RPS15A			SH3BGRL3
		HSPA9			YWHAQ
		HSPG2			ADAM10
		YWHAQ			PDGFRA
		NONO			CUTA
		ITGB1			BTD
		TLN1			LTA4H
		THY1			AKR1A1
		RPL5			PRDX5
		RPL7			CCN2
		SND1			UBE2V2
		RPS3A			TXNDC17
		TAGLN2			PCMT1
		EEF1D			ARHGDIA
		GNAI2			CNDP2
		TUBB6			SOD1
		CD44			UBE2D3
		LGALS3			CRTAP
		RPL31			PPIC
		RPN1			PFN2
		COL6A1			CTBS
		PSAT1			MINPP1
		UGDH			GLOD4
		DSTN			CPQ
		P4HA1			VCP
		EHD2			TWSG1
		PGRMC2			B4GALT1
		S100A4			CDH2
		SYNCRIP			LRP1
		UBA1			INHBA
		RPS8			RNPEP
		ARPC3			FAM3C
		ACTN1			MXRA8
		RPS4X			EFEMP2
		SLC25A3			ABHD14B
		RAB1A			SIRPA
		FSCN1			LMAN2
		RPS20			CMPK1
		MYDGF			DDAH2
		HDLBP			GLO1
		RAB11B			MYL6
		MYOF			FLNC
		MYO1C			CNPY2
		PHGDH			MAN2B2
		GARS1			TXNDC12
		CLIC4			DDAH1
		PRPS1			ATRN
		PRDX5			P3H1
		TPM4			PNP
		SEPTIN9			PLA2G15
		GDI2			PLOD2
		MYH10			PLTP
		PCBP1			A2M
		ARHGDIA			NAGA
		CAVIN1			S100A6
		HNRNPD			NPEPPS
		RRAS			FUCA1
		MVP			CLEC11A
		RCN1			NID2
		RPS18			ERP44
		EIF5A			LRRC15
		RPS7			CSF1
		RPLP0			SH3BGRL
		ACTR3			DNASE2
		RAB5C			MFGE8
		NCL			DDB1
		PARK7			UGP2
		RAB7A			SERPINB1
		TKT			GANAB
		COL6A3			AP2B1
		SEPTIN2			PLS3
		LRP1			PTK7
		UCHL1			ULBP2
		EEF1B2			CLIC4
		RPS21			CBR1
		RPL26			LOXL2
		AKR1C3			ASAH1
		PDLIM7			POFUT2
		MIF			PSAP
		LDHB			GNPDA1
		CAPZB			FKBP14
		RTN3			MDH2
		PLIN3			ADH5
		YWHAB			TKT
		MDH2			SLIT1
		HNRNPU			IDH1
		DDX17			COL6A3
		RCN3			PCNA
		ARPC2			OLFML2B
		PTGES3			CRABP2
		AP2B1			GSR
		PPP1CA			DSTN
		TMED9			CZIB
		NARS1			APEH
		PRDX4			BLMH
		COPB1			IAH1
		FHL2			CPPED1
		COL12A1			COL6A2
		RPS19			FAH
		SEPTIN11			ISG15
		PSMC4			COL6A1
		RPS12			FSTL3
		ACTR2			YWHAH
		AKR1B1			BST1
		LAMP2			GM2A
		RPL24			NAXE
		GFPT1			SOD3
		AP2S1			NQO2
		RPL10			FAP
		PRDX2			COL1A1
		RPS11			PLOD3
		RPL35			FDPS
		CAPN2			ERAP1
		CD63			ERO1A
		MDH1			IMPA1
		HNRNPH1			NECTIN2
		YWHAG			DLD
		PSMA1			GAA
		HADHB			UBE2N
		COPB2			NPR3
		DLST			PDCD1LG2
		RPL6			SGCE
		PABPC1			IL1RAP
		MACROH2A1			PRKCSH
		VDAC2			PSPH
		GOT2			SIAE
		RPL3			HAPLN3
		LMAN1			IFI30
		SEC31A			TFRC
		RPL4			HAGH
		RPL23A			PRCP
		ATP1A1			CNN2
		COL6A2			PLD3
		PFN2			GFUS
		CAPNS1			RPS12
		CRTAP			TUBB
		HSPB6			ME1
		RPS27			ACAA2
		CCT3			NUDT5
		COL3A1			CPE
		YWHAH			HEBP2
		CD151			PPIB
		SEC24D			GALNS
		RPL14			ATP5F1B
		CAPZA1			JAM3
		YBX1			THY1
		ANXA11			CD63
		PSMB6			RAN
		MYL9			FUT11
		IQGAP1			HSPA5
		CANX			AK3
		WARS1			PGM3
		ARCN1			GYG1
		ERP44			FN1
		RPL13A			PGP
		VDAC1			PGM2
		LASP1			NAGK
		SEC23A			UROD
		PSMB1			SCRN1
		TCP1			PCDH18
		SRSF3			HMCN1
		GSN			ARHGAP1
		RPL19			KPNB1
		LMCD1			PDGFRB
		PHB2			CDH13
		PA2G4			CEMIP
		CSRP1			CD59
		PPP1CB			GPC6
		CRABP2			FLRT2
		CORO1C			RO60
		COTL1			UBE2K
		CAVIN3			PLEC
		CCT8			RAB10
		PPP2R1A			SRGN
		STIP1			SMS
		ASPH			QSOX1
		ACLY			PTPRK
		PCBP2			ACP2
		DYNC1H1			MTPN
		PSMA4			SMPDL3A
		SSR1			REXO2
		CCT7			SERPINE2
		SNX3			TAX1BP3
		HSPD1			UBE2I
		PDCD6IP			ADAMTSL1
		CAPN1			NUTF2
		S100A11			TGFBI
		HNRNPM			GLUL
		ADH5			SRM
		CCT2			PGD
		EIF4G1			MAT2B
		MYO1D			QDPR
		ARHGAP1			RPE
		MGST1			GPC1
		SEPTIN7			THOP1
		CCT4			MAT2A
		SCARB2			ENO2
		DDX39B			ADPRS
		HM13			JMJD8
		PSMA7			RNASE4
		RPL18A			CLN5
		TXNRD1			PLAUR
		LMAN2			UFC1
		FTH1			CS
		RHOC			FH
		ISLR			HSPD1
		AP2M1			PROS1
		MAPK1			MSRB3
		HSPE1			POGLUT3
		RPL34			GRB2
		ALDH1A3			RPL10A
		HADHA			SLC3A2
		CRIP2			FBLN2
		APMAP			ADSS2
		TMX3			COPG1
		MAP4			FLNA
		RPN2			RECK
		ARPC1B			UFM1
		PDIA4			NT5E
		ITGA5			LAMC1
		TSPO			PAFAH1B2
		ALDH1L2			NEU1
		CBR1			AKR1C2
		RAB6A			TOR1B
		RPL30			FAM20B
		TUFM			IPO5
		PSMC1			GLRX3
		SH3BGRL3			BPNT1
		RPL7A			LAMP2
		HLA-A			PVR
		ILF3			TIPRL
		ANXA7			TP53I3
		RARS1			ALAD
		VKORC1			ENG
		SHMT2			RBBP9
		UGP2			G6PD
		COX4I1			SWISS-PROT:Q28107
		HEXA			GLA
		EIF5			GNB1
		LMNB2			BAX
		ERP29			IGFBP3
		HNRNPDL			UFD1
		GPX8			GALM
		SRM			COPB2
		PRDX3			HPRT1
		EIF2S1			KITLG
		EIF4A2			TPP2
		DDX1			ALDOC
		SRSF6			RBBP4
		RPL15			PPIF
		CTNNA1			UAP1
		FKBP1A			UCHL3
		PSMA6			PTPA
		KPNB1			NPEPL1
		SFPQ			GPNMB
		PGRMC1			MAN2B1
		PHB1			AP1B1
		OAT			C11orf54
		YARS1			NIF3L1
		EZR			NENF
		DPYSL3			ASL
		CCT6A			SKP1
		GLS			AP3B1
		ABCB6			ANXA5
		STAT1			PRDX3
		RPL36			SELENBP1
		RPL35A			TIMP3
		PEBP1			COL5A1
		UBE2N			GLRX
		ANXA4			CPA4
		SNX9			AGA
		P3H1			CTSO
		PYGB			ELOB
		GLIPR2			RAB1A
		STT3A			CTHRC1
		EHD1			DYNLL1
		MYO1B			RABGGTB
		ATP5PO			GSTT1
		TARS1			H6PD
		EIF3G			RAB2A
		GBE1			PCBD1
		EPRS1			YKT6
		IPO7			LTBP2
		PSMA5			PLXNB2
		PRAF2			PPIL1
		RPS17			C1RL
		FTL			PTPRG
		PLBD2			ATP6V1A
		TMEM109			MSRA
		RPS28			GGCT
		RPL23			MAPK14
		EIF6			GSTM2
		ACTBL2			PRADC1
		HEXB			ENOPH1
		SEC22B
		HYOU1
		GNA11
		IDH1
		SPTAN1
		CNN3
		NAMPT
		RPL38
		CAND1
		CTTN
		RAB5A
		PGM1
		PSMB7
		BSG
		HMGB1
		ACTR1A
		UBE2V2
		DARS1
		GNB2
		XRCC6
		PFKP
		CFL2
		U2AF1
		COPA
		PSMA3
		PLP2
		MMP14
		LIMA1
		PGLS
		GNAI3
		PCMT1
		PDLIM4
		NPM1
		PCK2
		AP2A1
		SPTBN1
		COMT
		VPS35
		TMEM43
		ARL6IP5
		CS
		SARS1
		PGD
		AK1
		CYBRD1
		VPS26A
		FGF2
		ALCAM
		PRKCSH
		SEC11A
		CTSL
		MAP1B
		SEC61A1
		PSAP
		AHCY
		CAV1
		CSTB
		TPP1
		DDX3X
		SNRPD1
		ATL3
		ESD
		RBM3
		LMNB1
		PSMB4
		GPI
		PRMT1
		PLOD1
		ALDH2
		IARS1
		RAB8B
		S100A10
		PDLIM1
		RAD23B
		RPL18
		RRBP1
		HNRNPA3
		EIF3H
		H1-5
		TXN
		PTGS1
		ETFB
		FUS
		RSU1
		PPA1
		PLOD3
		MRC2
		DNM2
		CTHRC1
		IPO5
		ELAVL1
		MAPK3
		MOGS
		EHD4
		ILF2
		CRYAB
		DBN1
		KRAS
		ACAA2
		PAFAH1B1
		DCTN1
		DCTN2
		SRSF7
		XRCC5
		EIF2S3
		SRSF1
		SPARC
		SH3GL1
		FASN
		RALY
		PSMD8
		SNRPD3
		NAGK
		NDUFS1
		CSE1L
		PTBP1
		TGFB1I1
		SEC61B
		SLC25A24
		FKBP2
		KHSRP
		TMED7
		RAB14
		CAPG
		CPNE3
		RAB2A
		PSMB2
		NIBAN2
		GPNMB
		ATP1B3
		PPP2CB
		PDIA5
		COLGALT1
		ETF1
		AARS1
		EIF4H
		APRT
		PSMC2
		CCT5
		IKBIP
		KIF5B
		IMMT
		CAPZA2
		ALDH9A1
		RUVBL2
		SPCS3
		DYNLL1
		SAR1A
		REXO2
		ATP2A2
		HSPA4
		HSD17B4
		ITGA2
		CD248
		ACP1
		OTUB1
		EIF4B
		PPP1R12A
		VAMP3
		LMO7
		EIF3E
		RAB3A
		HNRNPR
		ATP2B4
		SSBP1
		RPS5
		FERMT2
		CDC42
		EMD
		DHX9
		BZW1
		EPHX1
		MARCKS
		ATIC
		SLC1A5
		SWAP70
		HUWE1
		ATP5F1C
		GRHPR
		PEPD
		ASS1
		SCP2
		ITGAV
		GBA1
		COPG1
		HNRNPF
		PSMB5
		VARS1
		TUBB2A
		PSMD14
		ACO2
		SEC13
		RAB31
		GDI1
		CNPY2
		GNAS
		FBL
		SERPINB6
		PSME1
		SNRPE
		TMEM33
		CARS1
		TPD52L2
		HNRNPUL2
		RBMX
		EIF3A
		SPCS2
		GOT1
		TRIM28
		UAP1
		CTNNB1
		LAP3
		ATP6V1A
		SNX6
		GLUD1
		CDC37
		ATP5MG
		STX4
		IMPDH2
		PAICS
		PCNA
		PDLIM5
		RAB35
		RAB3B
		AK3
		PRKAR2A
		FKBP11
		ACAT1
		TMPO
		HNRNPL
		MATR3
		SLC3A2
		PFKL
		VTA1
		TMEM167A
		THRAP3
		RTCB
		ACOT8
		STOML2
		GLG1
		FUBP1
		SOD2
		CMPK1
		OGDH
		ACOT7
		MTHFD1
		LARS1
		MBNL1
		DAD1
		PRKDC
		TFG
		PTBP2
		FKBP3
		ACADVL
		CAST
		ALDH7A1
		PSMD13
		PGM3
		TMED10
		U2AF2
		PCYOX1
		FAP
		SBDS
		NEK7
		LRPPRC
		GLO1
		RUSF1
		ANP32B
		DAB2
		VASP
		DDB1
		ASAH1
		MAP2K1
		DLD
		KHDRBS1
		TFRC
		SF3B2
		UQCRFS1
		SLC16A3
		PLD3
		USP14
		CPSF6
		ERGIC1
		USO1
		HARS1
		RPS23
		GSPT1
		HP1BP3
		ARL8B
		UGGT1
		HNRNPH3
		RALB
		APPL2
		HSD17B10
		RUVBL1
		NMT1
		PDHA1
		PSMD2
		SDHA
		COPS6
		SRI
		PPP3CA
		CTPS1
		DDX5
		PML
		LAMTOR1
		SKP1
		SSR4
		NRP1
		CYCS
		CYC1
		VPS29
		NCKAP1
		TUBB3
		DPM1
		FKBP8
		VAPA
		SUB1
		TMX1
		SRRM2
		EIF4A3
		UQCRC1
		MLEC
		CDH2
		UFD1
		TXNDC12
		TNS1
		PSMD11
		VASN
		GSS
		TMOD3
		SNRPD2
		LMF2
		ARSB
		MESD
		ATP5F1D
		CNDP2
		NPEPPS
		STOM
		EIF3D
		RHOG
		GNS
		EIF2S2
		ERO1A
		RANGAP1
		SNRNP70
		EIF4G2
		ABCE1
		STMN1
		DPP3
		TM9SF3
		CPNE1
		GMPPB
		PMM2
		HDAC2
		MAT2A
		PSMC3
		USP5
		CYFIP1
		LIMS1
		COPE
		MAPRE1
		PSMD3
		GCN1
		SRP68
		SARNP
		HNRNPAB
		UBE2K
		AP3S1
		TPM1
		LPP
		PABPC4
		NAP1L1
		TTLL12
		HSD17B12
		NCLN
		FAM114A1
		TMX4
		ESYT1
		SNX2
		AIMP1
		TXNL1
		AMPD2
		ILK
		CORO1B
		ALDH18A1
		RPS24
		RBM14
		CLCC1
		PSMD6
		SF3B1
		FUBP3
		EIF4E
		FXR1
		FAM120A
		PDHB
		TNC
		RAB18
		TBCB
		EPS8L2
		SNRPA1
		GSTK1
		CD81
		SORBS3
		CHCHD3
		ACP2
		UBE2M
		RPL21
		TIAL1
		RCC1
		ETHE1
		RPS4Y1
		UQCRC2
		PSMD5
		ATP6V0D1
		PSME3
		STAU1
		UTRN
		ERLIN2
		TCIRG1
		STRAP
		EPB41L2
		STX7
		TPM3
		KANK2
		PSMD12
		GART
		GET3
		THBS1
		TRIM25
		EIF5B
		MYO1E
		PROCR
		TXNDC17
		NFIC
		M6PR
		SNU13
		EWSR1
		CAMK2D
		NAPA
		DLAT
		HEBP1
		NSF
		AIMP2
		PALLD
		LRRC47
		PPA2
		WASHC5
		QARS1
		HLA-B
		EIF3L
		PRRC1
		PICALM
		SF3A1
		APEX1
		PFDN2
		RAB21
		KLC1
		GSR
		STX12
		BUB3
		AIDA
		ATXN2L
		EIF3C
		HNRNPUL1
		DNAJA2
		CSDE1
		NANS
		PSMB3
		PSMC5
		AKR1A1
		YBX3
		KPNA6
		AHSA1
		NAGLU
		RER1
		EIF3B
		RAB32
		TAX1BP3
		C11orf68
		EEA1
		FAF2
		ACOT9
		RPL28
		EIF3I
		TP53I3
		FBLIM1
		PDCD10
		NUTF2
		AP3B1
		HDGF
		P3H3
		ZNF207
		POLD1
		XPO1
		TM9SF2
		SLC7A1
		SLC25A5
		SART1
		PSMD4
		CCAR2
		SCRN1
		PDCD6
		PRMT5
		AKR7A2
		ATP6V1B2
		DECR1
		DCTN3
		ITGB5
		SOD1
		MTPN
		ARPC1A
		UPF1
		RRAS2
		NPTN
		ADRM1
		MXRA8
		BAG2
		RIC8A
		UBE2I
		PAK2
		MANF
		COPS4
		AHCYL1
		SF3B3
		RAP2B
		ABI1
		TMEM165
		FARSB
		HINT1
		PWP1
		DYNC1I2
		PPP1R7
		ARF6
		PURA
		TNPO1
		NOMO1
		G3BP1
		PSMD1
		CARM1
		AP1M1
		UFL1
		ADSL
		ABHD14B
		SNX1
		RELA
		SNRPA
		TSN
		RDX
		PTK7
		TRIOBP
		DHX15
		ETFA
		VPS4B
		CTNND1
		UROD
		IDH3A
		PARVA
		PHF5A
		TWF1
		PSMD9
		POR
		CAT
		LGMN
		CDH13
		DYNC1LI2
		API5
		MPRIP
		CAPRIN1
		LTA4H
		EPB41L3
		TWF2
		SEC24C
		DTYMK
		REEP5
		TMEM263
		EMC8
		PSMD7
		AP1B1
		ROCK2
		OCIAD1
		DDX23
		ENAH
		SYPL1
		NUDC
		RNPEP
		PRKAR1A
		TOR1AIP1
		SFXN3
		SH3BGRL
		MCTS1
		GNPDA1
		SUGT1
		PREP
		GLOD4
		DAZAP1
		TPP2
		RBM39
		AKAP2
		HGS
		SGCB
		UBE2Z
		CD109
		RP2
		RTRAF
		PRKACB
		SGCD
		SMS
		BCAP31
		PSMC6
		RAB13
		LANCL1
		ATP6V1E1
		NAT10
		GLRX3
		PSME2
		AGK
		SEC23IP
		SPAG9
		PRPF19
		DBNL
		SH3PXD2B
		CBR3
		PYGL
		PPP2R2A
		AP1G1
